# Supplementary material for: k-mer-based GWAS in a wheat collection reveals novel and diverse sources of powdery mildew resistance
Source: Genome Biol. 2025 Jun 18;26:172. doi: 10.1186/s13059-025-03645-z (PMC12175386; doi:10.1186/s13059-025-03645-z)
Supplement: Supplementary file 2 — Additional file 2: Supplemental file, Tables S1–S8 information. [file 13059_2025_3645_MOESM2_ESM.xlsx]

## Sheet: README
Table S1	List of all the accessions used in this study including names, coordinates and phenotypes for all the powdery mildew isolates tested.
Table S2	Number of significant k-mers detected for each isolate tested using different Ci threshold. P values threshold used of each corresponding GWAS.
Table S3	Number of raw reads for each accession
Table S4	Phenotype of all Pm-tester lines used in this study for all the powdery mildew isolates tested
Table S5	Link to all the reference genomes used in this study
Table S6	Detailed coordinates of all the associated regions detected for the isolate CHE_96224 using SY Mattis genome as reference
Table S7	Coordinates of all the main associated regions detected for all isolates using the 3 different matrices
Table S8	Coordinates of known Pm genes from previous publications and from Blast on CS genome

## Sheet: Table S1
Line	ACCENAME	coord_LAT	coord_LONG	CHE_96224	CHE_97251	IRN_GOR5	GRB_JIW2	KAZ_1b	THUN12	ARG_4-2	JPN-Chikara	POL_3	TUR_1C
AG-200	Troistorrents 15C	46.2289	6.91741	80	70	80	70	90	60	10	30	50	20
AG-200	Troistorrents 15C			90	60	90	80	90	70	30	80	30	60
AG-200	Troistorrents 15C			100	70	70	70	100	70	20	70	40	30
AG-200	Troistorrents 15C			90	70	100	90	90	60	20	60	50	40
AG-202	Iserables 1145C	46.1612	7.24684	100	90	100	100	80	20	50	90	80	80
AG-202	Iserables 1145C			100	40	100	90	80	100	40	100	80	90
AG-202	Iserables 1145C			100	90	100	20	100	100	80	100	80	90
AG-202	Iserables 1145C			100	60	100	60	100	50	60	90	80	80
AG-203	Iserables 1147A	46.16	7.24554	90	50	30	10	100	20	80	100	90	70
AG-203	Iserables 1147A			100	30	50	10	100	50	30	100	60	80
AG-203	Iserables 1147A			90	30	40	0	100	50	20	90	70	70
AG-203	Iserables 1147A			60	80	20	0	90	70	50	90	70	60
AG-204	Iserables 1145G	46.16	7.24554	100	100	100	100	100	100	80	100	80	70
AG-204	Iserables 1145G			100	100	100	100	100	100	30	80	80	40
AG-204	Iserables 1145G			100	100	100	100	100	100	80	100	70	50
AG-204	Iserables 1145G			100	100	100	100	100	100	80	90	80	60
AG-205	Iserables 1145A	46.16	7.24554	100	100	0	0	30	80	30	60	10	40
AG-205	Iserables 1145A			50	90	0	0	90	100	10	70	10	40
AG-205	Iserables 1145A			10	90	10	0	100	100	10	60	20	40
AG-205	Iserables 1145A			5	100	60	0	100	80	80	20	20	40
AG-206	Saviese 840E	46.2461	7.35255	100	90	100	100	100	90	70	100	80	80
AG-206	Saviese 840E			100	90	100	100	100	90	50	50	80	90
AG-206	Saviese 840E			100	100	100	100	100	90	70	50	70	90
AG-206	Saviese 840E			100	100	100	100	100	90	50	90	80	90
AG-207	Saviese 860C	46.2461	7.35255	90	90	100	10	100	100	70	100	90	60
AG-207	Saviese 860C			90	100	100	10	90	100	40	100	60	60
AG-207	Saviese 860C			100	90	100	20	90	100	50	100	80	80
AG-207	Saviese 860C			100	100	100	80	100	100	50	100	70	70
AG-208	Saviese 862D	46.2461	7.35255	100	100	100	50	100	100	60	100	90	50
AG-208	Saviese 862D			100	90	100	40	100	100	50	100	90	80
AG-208	Saviese 862D			100	90	100	30	100	100	40	100	70	90
AG-208	Saviese 862D			100	100	100	30	100	100	60	100	70	80
AG-209	Saviese 840B	46.2461	7.35255	100	90	80	80	100	100	40	40	60	70
AG-209	Saviese 840B			100	80	80	90	70	100	70	10	50	50
AG-209	Saviese 840B			100	80	100	80	100	100	10	40	40	50
AG-209	Saviese 840B			100	90	100	90	70	100	40	20	50	60
AG-211	Saviese 852H	46.2461	7.35255	100	100	100	80	100	100	60	100	50	80
AG-211	Saviese 852H			100	100	100	50	100	100	50	90	70	70
AG-211	Saviese 852H			100	100	80	90	100	100	20	80	80	40
AG-211	Saviese 852H			100	100	80	50	100	100	30	80	70	60
AG-212	Saviese 844C	46.2461	7.35255	100	70	100	20	100	100	40	100	70	80
AG-212	Saviese 844C			100	70	80	10	100	90	50	100	60	50
AG-212	Saviese 844C			100	90	80	30	100	100	60	100	90	70
AG-212	Saviese 844C			100	90	100	20	100	90	60	100	80	60
AG-213	Saviese 847H	46.2461	7.35255	100	70	40	70	100	100	50	100	70	80
AG-213	Saviese 847H			100	60	100	70	100	100	30	90	80	60
AG-213	Saviese 847H			100	60	100	70	100	100	10	100	70	70
AG-213	Saviese 847H			100	70	40	70	100	100	20	90	80	70
AG-214	Lens 899A	46.271	7.4488	100	90	100	80	100	100	40	100	80	80
AG-214	Lens 899A			100	100	100	90	100	100	60	100	90	90
AG-214	Lens 899A			100	60	100	80	100	100	30	100	80	70
AG-214	Lens 899A			100	90	100	100	100	90	50	100	80	70
AG-215	Lens 899D	46.271	7.4488	100	100	100	100	100	100	80	100	90	80
AG-215	Lens 899D			100	100	100	100	100	100	50	100	90	80
AG-215	Lens 899D			100	100	100	100	100	100	80	100	90	50
AG-215	Lens 899D			100	100	100	100	100	100	50	100	80	50
AG-216	Lens 896E	46.271	7.4488	100	60	80	20	100	80	30	100	80	70
AG-216	Lens 896E			90	70	70	10	90	80	30	100	80	80
AG-216	Lens 896E			70	80	90	20	90	80	30	100	90	30
AG-216	Lens 896E			80	70	80	20	100	80	30	100	90	70
AG-217	Lens 899C	46.271	7.4488	100	100	100	90	100	100	20	100	80	80
AG-217	Lens 899C			100	90	100	90	100	100	20	100	80	90
AG-217	Lens 899C			100	100	100	80	100	100	10	70	70	60
AG-217	Lens 899C			100	90	100	90	100	100	10	80	70	70
AG-218	Lens 891B	46.271	7.4488	100	100	100	100	100	100	30	80	80	90
AG-218	Lens 891B			100	90	100	30	100	100	50	80	80	90
AG-218	Lens 891B			100	90	100	60	100	100	70	80	90	90
AG-218	Lens 891B			100	100	100	60	100	100	60	80	90	90
AG-219	Lens 891E	46.271	7.4488	100	100	100	100	100	80	70	100	70	90
AG-219	Lens 891E			100	100	100	100	100	80	80	100	80	90
AG-219	Lens 891E			100	100	100	100	100	80	80	100	90	40
AG-219	Lens 891E			100	100	100	100	100	80	70	100	70	60
AG-220	Lens 893A	46.271	7.4488	100	5	90	0	0	0	0	0	50	80
AG-220	Lens 893A			100	5	100	0	5	0	0	0	80	80
AG-220	Lens 893A			100	0	90	0	5	0	0	0	90	90
AG-220	Lens 893A			100	0	100	0	0	0	0	0	80	90
AG-221	Lens 891F	46.271	7.4488	100	80	40	60	100	100	100	100	90	90
AG-221	Lens 891F			100	90	40	30	100	100	100	100	80	90
AG-221	Lens 891F			100	90	30	30	100	100	100	100	70	80
AG-221	Lens 891F			100	80	30	60	100	100	100	100	80	80
AG-222	Lens 893D	46.271	7.4488	100	70	100	70	90	80	10	80	70	60
AG-222	Lens 893D			90	80	90	60	90	80	30	100	60	80
AG-222	Lens 893D			80	70	90	70	100	80	50	100	70	60
AG-222	Lens 893D			80	80	100	60	100	80	20	80	60	70
AG-223	Lens 892C	46.271	7.4488	80	70	70	80	90	70	30	100	80	90
AG-223	Lens 892C			80	70	80	90	90	70	80	100	90	80
AG-223	Lens 892C			100	80	80	70	100	70	80	100	70	70
AG-223	Lens 892C			100	80	70	80	100	70	50	100	80	80
AG-224	Chermignon 910E	46.3117	7.48222	100	100	100	90	100	90	40	100	70	70
AG-224	Chermignon 910E			100	100	90	80	100	100	40	100	90	50
AG-224	Chermignon 910E			100	100	100	90	100	60	40	90	90	80
AG-224	Chermignon 910E			100	100	90	80	100	90	40	90	70	70
AG-225	Chermignon 911A	46.3117	7.48222	100	60	100	10	100	100	40	100	80	90
AG-225	Chermignon 911A			100	80	90	70	100	100	50	100	70	60
AG-225	Chermignon 911A			100	70	70	20	100	100	40	100	90	70
AG-225	Chermignon 911A			100	70	80	10	100	100	50	100	70	80
AG-226				100	70	50	10	100	70	NA	NA	NA	NA
AG-226				100	70	90	20	100	50	NA	NA	NA	NA
AG-226				100	70	100	50	100	60	NA	NA	NA	NA
AG-226				100	70	90	20	100	60	NA	NA	NA	NA
AG-227	Chermignon 914D	46.3117	7.48222	0	0	0	0	20	5	20	80	90	80
AG-227	Chermignon 914D			5	10	0	0	20	10	20	100	90	90
AG-227	Chermignon 914D			0	0	0	0	20	20	30	90	90	60
AG-227	Chermignon 914D			5	10	0	0	20	20	30	80	90	80
AG-228	Chermignon 910F			100	70	10	40	20	10	50	80	50	70
AG-228	Chermignon 910F			70	70	5	20	10	30	40	80	80	80
AG-228	Chermignon 910F			50	40	20	40	10	30	50	100	40	80
AG-228	Chermignon 910F			70	70	10	20	20	10	40	100	60	80
AG-229	Montana 923G	46.3107	7.48027	100	70	100	60	100	80	0	10	80	80
AG-229	Montana 923G			100	60	100	70	100	80	1	10	70	70
AG-229	Montana 923G			100	60	90	50	100	80	0	0	80	60
AG-229	Montana 923G			100	70	90	60	100	80	0	1	90	60
AG-230	Montana 923C	46.3107	7.48027	100	70	90	10	100	70	40	80	80	90
AG-230	Montana 923C			100	70	100	20	100	80	40	100	90	90
AG-230	Montana 923C			100	60	100	10	100	80	40	100	90	90
AG-230	Montana 923C			100	60	90	20	100	70	40	90	80	90
AG-231	Guttet 491A	46.3212	7.67216	100	90	50	10	100	90	50	80	80	80
AG-231	Guttet 491A			100	100	60	20	100	100	70	80	50	40
AG-231	Guttet 491A			60	90	80	40	100	90	40	80	40	50
AG-231	Guttet 491A			60	100	70	30	100	100	60	80	60	70
AG-232	Feschel 502A	46.3281	7.67334	100	70	100	40	100	100	50	90	90	70
AG-232	Feschel 502A			100	80	70	50	100	80	30	90	90	80
AG-232	Feschel 502A			90	90	80	60	90	90	50	100	90	90
AG-232	Feschel 502A			90	80	80	50	90	90	40	80	90	80
AG-233	Erschmatt 466B	46.3198	7.6955	10	70	40	80	70	60	80	70	90	70
AG-233	Erschmatt 466B			0	80	50	80	60	40	70	80	50	70
AG-233	Erschmatt 466B			5	30	20	80	70	50	90	80	40	70
AG-233	Erschmatt 466B			10	60	40	80	70	50	80	90	60	70
AG-234	Ausserberg 7C	46.3134	7.84805	80	70	70	60	90	60	20	100	30	60
AG-234	Ausserberg 7C			90	50	90	50	100	80	10	90	30	80
AG-234	Ausserberg 7C			80	40	100	80	100	70	50	100	50	40
AG-234	Ausserberg 7C			90	50	90	60	90	70	30	90	50	60
AG-235	Ausserberg 423A	46.3134	7.84805	20	50	50	20	80	40	70	70	80	80
AG-235	Ausserberg 423A			10	90	50	60	80	50	80	90	80	80
AG-235	Ausserberg 423A			5	80	40	40	80	60	70	80	80	80
AG-235	Ausserberg 423A			20	80	50	50	80	60	70	80	80	80
AG-236	Ausserberg 428Ib	46.3134	7.84805	80	60	90	40	90	30	40	60	80	30
AG-236	Ausserberg 428Ib			90	50	90	30	100	70	40	90	80	50
AG-236	Ausserberg 428Ib			90	70	90	50	90	80	20	30	30	40
AG-236	Ausserberg 428Ib			80	60	90	40	100	60	20	60	80	60
AG-237	Ausserberg 440Ia	46.3134	7.84805	100	70	100	90	100	90	60	100	90	70
AG-237	Ausserberg 440Ia			100	80	100	90	100	80	40	100	70	80
AG-237	Ausserberg 440Ia			100	80	100	40	100	90	40	100	80	60
AG-237	Ausserberg 440Ia			100	70	100	40	100	80	60	100	80	80
AG-238	Ausserberg 7B	46.3134	7.84805	100	70	100	40	100	80	10	30	30	20
AG-238	Ausserberg 7B			100	90	100	40	100	90	20	30	20	10
AG-238	Ausserberg 7B			80	50	100	30	100	50	10	30	50	5
AG-238	Ausserberg 7B			80	70	100	30	100	70	20	30	20	10
AG-239	Ausserberg 440If	46.3134	7.84805	20	90	100	20	100	50	20	90	70	20
AG-239	Ausserberg 440If			50	90	90	50	90	60	10	100	80	10
AG-239	Ausserberg 440If			10	60	80	40	80	100	50	100	80	20
AG-239	Ausserberg 440If			10	80	90	30	90	70	20	90	70	20
AG-240	Ausserberg 428Ia	46.3134	7.84805	80	80	40	20	90	90	10	80	50	90
AG-240	Ausserberg 428Ia			100	90	40	30	80	100	20	90	90	60
AG-240	Ausserberg 428Ia			20	90	20	40	80	90	10	80	70	80
AG-240	Ausserberg 428Ia			60	80	20	30	90	100	10	80	90	70
AG-241	Ausserberg 440Id	46.3134	7.84805	100	100	100	80	100	100	40	50	60	30
AG-241	Ausserberg 440Id			100	100	100	90	100	100	30	80	80	80
AG-241	Ausserberg 440Id			80	100	100	80	100	100	40	90	80	90
AG-241	Ausserberg 440Id			80	100	100	90	100	100	30	80	70	80
AG-242	Ausserberg 7A	46.3134	7.84805	100	90	100	100	90	100	30	30	70	50
AG-242	Ausserberg 7A			100	100	100	100	100	100	40	30	90	70
AG-242	Ausserberg 7A			90	100	100	100	100	90	50	100	60	90
AG-242	Ausserberg 7A			90	90	100	100	90	90	50	50	80	80
AG-243	Mund 87A	46.3134	7.94028	100	100	100	50	80	60	10	20	40	50
AG-243	Mund 87A			100	100	100	80	80	40	10	20	50	80
AG-243	Mund 87A			100	100	100	60	80	50	10	40	40	80
AG-243	Mund 87A			100	100	100	70	80	50	10	30	50	50
AG-244	Mund 87C	46.3134	7.94028	100	100	100	80	80	50	30	20	50	30
AG-244	Mund 87C			80	80	100	60	80	50	40	20	30	40
AG-244	Mund 87C			100	90	100	80	70	60	30	40	30	50
AG-244	Mund 87C			80	90	100	60	70	60	40	40	40	40
AG-245	Mund 87B	46.3134	7.94028	100	100	100	80	100	60	50	40	70	80
AG-245	Mund 87B			100	100	100	90	100	60	40	40	80	10
AG-245	Mund 87B			100	20	100	90	100	20	40	80	80	30
AG-245	Mund 87B			100	100	100	80	100	50	40	50	70	50
AG-246	Birgisch 80A	46.316	7.95595	100	90	100	90	100	50	30	20	60	60
AG-246	Birgisch 80A			100	60	100	100	100	80	40	20	80	80
AG-246	Birgisch 80A			100	100	90	100	100	90	30	20	60	40
AG-246	Birgisch 80A			100	90	90	90	100	80	40	20	80	50
AG-247	Birgisch 80D	46.316	7.95595	30	0	30	0	0	0	0	0	40	80
AG-247	Birgisch 80D			70	0	20	0	5	0	0	0	20	80
AG-247	Birgisch 80D			30	0	5	0	0	0	0	0	80	80
AG-247	Birgisch 80D			50	0	20	0	10	0	0	0	50	80
AG-248	Birgisch 80B	46.316	7.95595	100	100	100	100	100	80	40	100	90	60
AG-248	Birgisch 80B			100	100	100	100	100	100	40	100	90	70
AG-248	Birgisch 80B			100	100	100	90	100	90	50	100	90	60
AG-248	Birgisch 80B			100	100	100	90	100	90	40	100	90	70
AG-249	Ernen 672A	46.3984	8.14303	100	100	100	80	100	90	40	30	20	20
AG-249	Ernen 672A			100	50	100	80	100	90	40	20	30	80
AG-249	Ernen 672A			100	90	100	100	100	100	60	40	60	40
AG-249	Ernen 672A			100	80	100	100	100	100	60	20	50	60
AG-250	Orsieres 382H	46.0267	7.14588	0	20	5	0	5	20	50	40	0	80
AG-250	Orsieres 382H			0	30	0	0	5	40	70	20	0	80
AG-250	Orsieres 382H			0	50	0	0	0	10	50	40	0	80
AG-250	Orsieres 382H			0	30	10	10	10	30	60	30	0	90
AG-251	Orsieres 382D	46.0267	7.14588	100	100	100	100	100	90	60	80	80	80
AG-251	Orsieres 382D			100	100	100	100	100	90	20	90	30	50
AG-251	Orsieres 382D			100	80	100	100	60	90	50	70	80	30
AG-251	Orsieres 382D			100	100	100	100	90	90	60	80	40	50
AG-252	Orsieres 382K	46.0267	7.14588	100	100	100	80	100	100	30	50	90	80
AG-252	Orsieres 382K			100	100	100	80	100	80	30	100	50	80
AG-252	Orsieres 382K			100	100	100	70	100	90	40	90	80	80
AG-252	Orsieres 382K			100	100	100	70	100	90	40	90	80	80
AG-253	Verbier 350I	46.0949	7.23348	100	20	100	50	100	10	40	40	60	80
AG-253	Verbier 350I			100	10	100	70	100	20	50	90	70	70
AG-253	Verbier 350I			70	60	100	50	100	5	40	100	50	30
AG-253	Verbier 350I			70	30	100	70	100	10	50	80	80	60
AG-254	Sarrayer 602H	46.0617	7.24737	100	20	100	100	90	100	40	80	60	50
AG-254	Sarrayer 602H			100	10	100	50	100	80	50	50	70	70
AG-254	Sarrayer 602H			80	5	90	40	100	70	40	40	50	80
AG-254	Sarrayer 602H			80	10	90	60	90	80	40	40	50	70
AG-255	Visperterminen 640E	46.2608	7.901	100	80	100	90	100	90	70	50	60	90
AG-255	Visperterminen 640E			100	70	100	90	100	70	50	70	70	80
AG-255	Visperterminen 640E			100	80	100	90	100	100	70	80	70	90
AG-255	Visperterminen 640E			100	70	100	90	100	90	50	80	60	80
AG-257	Visperterminen 644Ic	46.2608	7.901	100	70	100	90	100	20	50	100	50	80
AG-257	Visperterminen 644Ic			100	60	100	90	100	30	70	60	50	80
AG-257	Visperterminen 644Ic			100	50	100	100	100	80	40	60	30	80
AG-257	Visperterminen 644Ic			100	60	100	100	100	40	50	70	50	80
AG-258	Visperterminen 644Ie	46.2608	7.901	70	50	90	20	70	10	20	30	30	20
AG-258	Visperterminen 644Ie			70	10	90	20	80	10	50	20	20	30
AG-258	Visperterminen 644Ie			80	10	40	40	60	20	90	60	40	30
AG-258	Visperterminen 644Ie			80	10	90	40	70	20	50	40	30	20
AG-259	Visperterminen 649D	46.2608	7.901	100	80	90	90	100	100	70	50	80	50
AG-259	Visperterminen 649D			80	100	100	90	100	100	80	80	70	70
AG-259	Visperterminen 649D			90	80	100	90	100	100	70	100	90	70
AG-259	Visperterminen 649D			90	100	90	90	100	100	80	60	80	50
AG-260	Visperterminen 641Ie	46.2608	7.901	100	70	100	100	100	80	70	90	80	90
AG-260	Visperterminen 641Ie			100	90	100	100	100	70	60	80	50	90
AG-260	Visperterminen 641Ie			100	100	100	100	100	70	40	100	70	90
AG-260	Visperterminen 641Ie			100	90	100	100	100	80	60	80	70	90
AG-261	Visperterminen 640D	46.2608	7.901	100	100	100	100	100	80	80	90	60	70
AG-261	Visperterminen 640D			100	100	100	100	100	80	70	50	90	60
AG-261	Visperterminen 640D			100	100	100	100	100	80	70	90	70	60
AG-261	Visperterminen 640D			100	100	100	100	100	80	80	60	70	70
AG-262	Visperterminen 644Id	46.2608	7.901	90	30	100	90	100	50	10	80	10	30
AG-262	Visperterminen 644Id			100	40	100	80	80	70	10	80	30	20
AG-262	Visperterminen 644Id			90	30	100	60	100	60	20	80	20	10
AG-262	Visperterminen 644Id			100	40	100	80	80	60	20	80	30	20
AG-264	Visperterminen 647Bd	46.2608	7.901	100	50	90	40	100	20	40	30	40	70
AG-264	Visperterminen 647Bd			90	20	90	30	100	5	40	80	30	50
AG-264	Visperterminen 647Bd			100	10	100	40	100	20	60	50	30	50
AG-264	Visperterminen 647Bd			90	10	100	30	100	10	60	60	40	60
AG-265	Visperterminen 639D	46.2608	7.901	100	100	100	100	100	100	70	100	90	70
AG-265	Visperterminen 639D			100	100	100	100	100	100	50	100	50	80
AG-265	Visperterminen 639D			100	100	100	100	100	100	80	100	70	60
AG-265	Visperterminen 639D			100	100	100	100	100	100	60	100	60	70
AG-266	Visperterminen 647Ae	46.2608	7.901	100	90	100	100	100	90	80	100	80	90
AG-266	Visperterminen 647Ae			100	100	100	100	100	90	40	100	60	70
AG-266	Visperterminen 647Ae			90	90	100	100	100	90	80	100	50	80
AG-266	Visperterminen 647Ae			90	100	100	100	100	90	50	100	60	80
AG-267	Visperterminen 643B	46.2608	7.901	90	40	100	90	100	100	30	70	70	60
AG-267	Visperterminen 643B			100	10	100	90	100	80	40	20	60	20
AG-267	Visperterminen 643B			90	40	100	90	100	100	30	80	70	60
AG-267	Visperterminen 643B			100	10	100	90	100	80	40	60	60	50
AG-268	Toerbel 820D	46.2358	7.85258	100	100	100	100	100	100	50	100	70	60
AG-268	Toerbel 820D			100	100	100	100	100	100	40	70	80	70
AG-268	Toerbel 820D			100	80	100	100	100	100	40	100	80	80
AG-268	Toerbel 820D			100	80	100	100	100	100	50	80	70	60
AG-269	Toerbel 820C	46.2358	7.85258	100	5	100	0	5	0	0	10	90	60
AG-269	Toerbel 820C			100	0	100	0	5	0	0	30	80	80
AG-269	Toerbel 820C			100	5	100	0	20	0	0	10	70	70
AG-269	Toerbel 820C			100	0	100	0	20	0	0	20	80	70
AG-270	Toerbel 19B	46.2358	7.85258	20	30	100	80	100	80	10	20	10	20
AG-270	Toerbel 19B			20	30	90	30	100	80	10	50	30	30
AG-270	Toerbel 19B			40	30	100	80	100	80	20	10	30	30
AG-270	Toerbel 19B			20	30	90	30	100	80	20	30	20	30
AG-271	Toerbel 19A	46.2358	7.85258	100	90	100	90	90	80	10	90	60	70
AG-271	Toerbel 19A			100	100	100	90	100	90	20	80	40	20
AG-271	Toerbel 19A			30	90	100	90	100	50	10	50	20	50
AG-271	Toerbel 19A			100	100	100	90	90	80	20	70	30	60
AG-272	Embd 973A	46.2157	7.83089	100	90	100	90	100	100	20	80	80	50
AG-272	Embd 973A			100	100	100	50	100	100	20	60	60	40
AG-272	Embd 973A			100	100	100	100	100	90	10	30	60	50
AG-272	Embd 973A			100	90	100	90	100	100	10	50	80	40
AG-273	Embd 973B	46.2157	7.83089	100	100	100	100	100	90	40	90	50	80
AG-273	Embd 973B			100	100	100	100	100	100	40	100	40	30
AG-273	Embd 973B			100	90	100	100	100	80	30	80	30	80
AG-273	Embd 973B			100	90	100	100	100	90	30	90	40	60
AG-274	Eisten 1338A	46.1969	7.89504	90	50	90	30	80	40	20	1	20	0
AG-274	Eisten 1338A			50	70	90	20	80	30	20	10	10	0
AG-274	Eisten 1338A			70	50	90	30	90	80	10	10	40	0
AG-274	Eisten 1338A			70	60	90	20	90	40	10	10	20	0
AG-275	Anzonico 311C	46.4315	8.86044	100	70	100	100	100	90	10	30	0	80
AG-275	Anzonico 311C			100	50	100	100	100	90	20	40	0	80
AG-275	Anzonico 311C			100	60	100	100	90	80	20	60	10	50
AG-275	Anzonico 311C			100	60	100	100	90	80	10	50	10	60
AG-276	Verrosaz 1229Ba	46.2107	6.98539	100	80	100	80	100	60	70	30	40	70
AG-276	Verrosaz 1229Ba			90	80	100	90	100	40	70	90	60	40
AG-276	Verrosaz 1229Ba			90	80	100	90	100	30	60	100	70	50
AG-276	Verrosaz 1229Ba			100	80	100	80	100	40	60	80	50	60
AG-277	Verrosaz 1229Bb	46.2107	6.98539	90	80	80	80	80	80	80	50	90	80
AG-277	Verrosaz 1229Bb			70	90	90	70	80	90	90	70	90	80
AG-277	Verrosaz 1229Bb			80	90	60	60	80	80	80	90	90	80
AG-277	Verrosaz 1229Bb			80	80	80	80	80	80	80	80	90	80
AG-278	Verrosaz 1229Bc	46.2107	6.98539	90	10	100	10	20	0	0	40	70	70
AG-278	Verrosaz 1229Bc			90	10	100	10	10	0	0	5	80	60
AG-278	Verrosaz 1229Bc			100	10	100	20	5	0	0	10	80	50
AG-278	Verrosaz 1229Bc			100	10	100	20	10	0	0	20	70	60
AG-279	Iserables 1147D	46.1612	7.24684	100	90	100	40	100	100	50	100	80	70
AG-279	Iserables 1147D			100	80	100	90	100	80	50	100	80	40
AG-279	Iserables 1147D			100	80	100	40	100	80	50	100	90	60
AG-279	Iserables 1147D			100	90	100	90	100	100	50	100	90	60
AG-281	Iserables 1147K	46.1612	7.24684	100	100	100	90	100	100	50	100	90	80
AG-281	Iserables 1147K			100	100	100	90	100	100	20	100	70	50
AG-281	Iserables 1147K			100	100	100	100	100	90	30	60	80	80
AG-281	Iserables 1147K			100	100	100	100	100	90	40	80	80	60
AG-282	Iserables 1147I	46.1612	7.24684	100	80	80	60	90	100	40	100	80	80
AG-282	Iserables 1147I			100	90	100	90	90	100	40	100	80	70
AG-282	Iserables 1147I			100	80	100	80	90	100	40	90	90	70
AG-282	Iserables 1147I			100	90	80	80	90	100	40	80	90	80
AG-283	Iserables 1145H	46.1612	7.24684	100	90	100	90	100	90	50	20	90	80
AG-283	Iserables 1145H			100	100	100	80	100	90	50	60	30	60
AG-283	Iserables 1145H			100	80	100	80	100	100	70	40	50	60
AG-283	Iserables 1145H			100	90	100	90	100	100	50	50	50	70
AG-284	Iserables 1147C	46.1612	7.24684	80	90	100	10	100	70	80	60	70	60
AG-284	Iserables 1147C			80	90	100	90	90	80	50	70	30	50
AG-284	Iserables 1147C			100	100	70	20	90	100	70	70	90	60
AG-284	Iserables 1147C			100	100	70	10	100	80	80	80	60	50
AG-285	Iserables 1145B	46.1612	7.24684	0	50	0	50	100	0	0	0	80	10
AG-285	Iserables 1145B			0	50	0	30	80	0	0	0	60	20
AG-285	Iserables 1145B			0	50	0	50	80	0	0	0	40	20
AG-285	Iserables 1145B			0	50	0	30	100	0	0	0	50	10
AG-286	Saviese 852D	46.2461	7.35255	90	100	100	90	100	70	40	70	60	80
AG-286	Saviese 852D			90	100	100	90	100	70	50	40	80	30
AG-286	Saviese 852D			90	80	100	90	10	90	30	70	60	70
AG-286	Saviese 852D			90	80	100	90	100	90	40	50	80	50
AG-288	Saviese 844F	46.2461	7.35255	60	80	60	80	70	60	70	70	90	80
AG-288	Saviese 844F			80	80	70	90	60	70	80	70	80	80
AG-288	Saviese 844F			90	70	70	90	50	50	80	70	90	80
AG-288	Saviese 844F			70	80	70	80	70	70	80	80	80	80
AG-289	Saviese 852C	46.2461	7.35255	100	80	100	90	100	80	30	40	80	80
AG-289	Saviese 852C			90	90	100	100	90	50	20	80	80	20
AG-289	Saviese 852C			90	80	100	90	90	70	40	100	90	5
AG-289	Saviese 852C			100	90	100	100	100	70	20	80	90	50
AG-290	Saviese 844B	46.2461	7.35255	80	50	80	20	90	50	40	30	70	50
AG-290	Saviese 844B			100	70	100	50	90	40	20	60	30	70
AG-290	Saviese 844B			100	80	80	80	90	50	50	50	30	10
AG-290	Saviese 844B			80	70	100	50	90	40	30	50	40	50
AG-291	Saviese 840C	46.2461	7.35255	100	70	100	60	100	90	40	30	10	20
AG-291	Saviese 840C			80	60	100	50	100	50	50	80	30	30
AG-291	Saviese 840C			90	80	100	50	90	90	60	70	20	60
AG-291	Saviese 840C			90	70	100	60	90	90	50	70	20	50
AG-292	Saviese 847B	46.2461	7.35255	80	70	80	70	100	60	40	100	30	80
AG-292	Saviese 847B			80	60	90	70	100	70	30	70	20	80
AG-292	Saviese 847B			80	60	100	80	100	70	60	80	20	80
AG-292	Saviese 847B			80	70	90	80	100	60	50	70	20	80
AG-293	Saviese 859D	46.2461	7.35255	90	80	80	90	70	80	80	90	80	80
AG-293	Saviese 859D			70	80	80	90	80	80	70	90	80	80
AG-293	Saviese 859D			80	80	60	90	80	80	80	90	80	80
AG-293	Saviese 859D			80	80	80	80	80	80	80	80	80	80
AG-294	Saviese 852E	46.2461	7.35255	80	50	100	70	100	80	40	70	90	20
AG-294	Saviese 852E			80	60	100	90	100	70	50	70	50	50
AG-294	Saviese 852E			90	50	100	60	100	60	30	80	60	80
AG-294	Saviese 852E			90	60	100	70	100	70	40	80	60	60
AG-295	Saviese 844A	46.2461	7.35255	70	90	70	50	90	50	90	80	70	70
AG-295	Saviese 844A			80	90	80	80	80	40	80	90	80	70
AG-295	Saviese 844A			90	90	70	90	80	50	90	80	70	80
AG-295	Saviese 844A			80	90	80	80	80	60	90	80	80	80
AG-298	Lens 892D	46.271	7.4488	100	70	90	90	100	90	30	90	80	50
AG-298	Lens 892D			100	90	90	90	100	100	30	90	80	90
AG-298	Lens 892D			90	70	100	100	100	80	80	100	60	50
AG-298	Lens 892D			90	90	100	100	100	90	50	90	60	80
AG-299	Lens 896G	46.271	7.4488	100	0	100	5	10	0	20	10	70	90
AG-299	Lens 896G			90	0	80	0	10	0	10	10	50	80
AG-299	Lens 896G			100	0	80	5	10	0	10	10	90	70
AG-299	Lens 896G			90	0	100	0	10	0	20	10	60	70
AG-300	Lens 892F	46.271	7.4488	90	100	100	50	100	90	0	50	80	60
AG-300	Lens 892F			90	100	100	70	100	60	20	50	60	40
AG-300	Lens 892F			90	90	100	50	100	80	1	80	70	70
AG-300	Lens 892F			90	90	100	60	100	80	10	80	70	50
AG-301	Lens 893B	46.271	7.4488	100	100	100	90	100	70	30	80	70	50
AG-301	Lens 893B			100	100	90	90	100	70	40	90	60	80
AG-301	Lens 893B			100	100	100	90	100	70	30	90	80	30
AG-301	Lens 893B			100	100	90	90	100	70	40	80	80	60
AG-302	Lens 898B	46.271	7.4488	100	100	100	80	100	80	50	80	80	80
AG-302	Lens 898B			100	100	100	90	100	90	50	40	60	40
AG-302	Lens 898B			80	100	100	90	100	80	40	80	60	30
AG-302	Lens 898B			80	100	100	80	100	90	50	50	60	50
AG-303	Lens 896F	46.271	7.4488	20	30	90	40	100	80	30	50	20	70
AG-303	Lens 896F			50	50	60	40	100	40	30	50	30	30
AG-303	Lens 896F			70	20	100	50	100	50	30	50	60	20
AG-303	Lens 896F			50	30	80	50	100	60	30	50	50	40
AG-304	Chermignon 906D	46.3117	7.48222	100	80	100	60	90	30	70	100	10	30
AG-304	Chermignon 906D			80	80	100	50	80	30	50	100	60	50
AG-304	Chermignon 906D			100	70	100	40	80	50	60	100	40	20
AG-304	Chermignon 906D			80	70	100	70	90	40	50	100	40	40
AG-305	Chermignon 914E	46.3117	7.48222	90	80	60	90	100	80	30	30	70	20
AG-305	Chermignon 914E			70	80	100	80	100	80	50	70	80	30
AG-305	Chermignon 914E			90	80	60	90	100	80	50	80	90	50
AG-305	Chermignon 914E			70	80	100	80	100	80	40	60	70	40
AG-306	Chermignon 918C	46.3117	7.48222	100	100	100	80	100	80	70	80	70	20
AG-306	Chermignon 918C			90	80	80	90	100	80	80	70	60	20
AG-306	Chermignon 918C			100	100	90	90	100	80	80	40	50	80
AG-306	Chermignon 918C			90	80	90	80	100	80	70	80	60	40
AG-307	Chermignon 906B	46.3117	7.48222	80	100	100	100	100	100	20	30	80	30
AG-307	Chermignon 906B			100	100	100	100	100	100	20	20	70	50
AG-307	Chermignon 906B			100	80	80	100	100	100	40	50	70	80
AG-307	Chermignon 906B			80	80	80	100	100	100	40	50	70	60
AG-309	Chermignon 906C	46.3117	7.48222	100	100	100	40	90	100	30	20	80	70
AG-309	Chermignon 906C			100	80	100	60	90	20	20	10	60	30
AG-309	Chermignon 906C			100	80	100	50	90	30	20	30	80	10
AG-309	Chermignon 906C			100	100	100	50	90	20	30	20	60	40
AG-310	Chermignon 914C	46.3117	7.48222	60	50	100	60	90	20	50	60	60	60
AG-310	Chermignon 914C			100	100	100	90	100	90	70	80	50	90
AG-310	Chermignon 914C			100	100	100	100	100	90	60	70	60	70
AG-310	Chermignon 914C			60	50	100	80	90	90	50	60	50	80
AG-311	Montana 923E	46.3107	7.48027	100	80	100	80	100	80	60	80	80	70
AG-311	Montana 923E			100	60	100	80	100	90	80	100	70	80
AG-311	Montana 923E			50	70	90	90	90	80	80	90	80	70
AG-311	Montana 923E			80	70	90	90	90	90	60	80	90	90
AG-312	Montana 923F	46.3107	7.48027	90	90	80	90	80	50	60	90	90	80
AG-312	Montana 923F			90	80	90	90	60	50	60	80	70	90
AG-312	Montana 923F			90	80	90	90	80	60	80	100	90	70
AG-312	Montana 923F			80	80	80	80	80	80	60	90	80	80
AG-313	Montana 923D	46.3107	7.48027	90	80	80	90	80	60	80	70	90	90
AG-313	Montana 923D			90	70	90	60	80	70	80	80	90	90
AG-313	Montana 923D			90	70	90	80	80	80	80	80	90	90
AG-313	Montana 923D			90	80	90	80	80	80	80	80	80	80
AG-314	Montana 926A	46.3107	7.48027	100	80	100	90	90	80	70	100	80	80
AG-314	Montana 926A			100	70	100	90	100	100	60	90	80	90
AG-314	Montana 926A			100	90	100	100	100	100	60	80	80	90
AG-314	Montana 926A			100	80	100	100	90	80	60	80	80	90
AG-315	Erschmatt 466A	46.3201	7.6922	60	30	60	50	80	50	50	10	70	20
AG-315	Erschmatt 466A			100	80	60	50	70	60	60	50	30	70
AG-315	Erschmatt 466A			90	60	70	70	100	70	50	60	40	10
AG-315	Erschmatt 466A			90	60	70	70	80	60	60	40	40	50
AG-316	Ausserberg 440Ib	46.3136	7.84724	90	50	80	50	100	70	10	70	20	40
AG-316	Ausserberg 440Ib			100	50	30	70	90	70	20	70	70	80
AG-316	Ausserberg 440Ib			90	100	100	60	70	80	30	40	70	60
AG-316	Ausserberg 440Ib			100	70	70	60	80	80	20	50	60	80
AG-317	Ausserberg 7D	46.3136	7.84724	100	80	10	90	40	100	50	70	80	90
AG-317	Ausserberg 7D			100	80	5	90	70	80	40	90	80	90
AG-317	Ausserberg 7D			100	80	5	100	70	100	60	90	90	90
AG-317	Ausserberg 7D			100	80	10	100	70	80	50	70	90	90
AG-318	Bitsch 85A	46.3379	8.01643	70	0	40	0	50	5	1	0	90	50
AG-318	Bitsch 85A			50	0	100	0	50	0	0	10	80	50
AG-318	Bitsch 85A			100	0	100	0	40	0	0	1	90	50
AG-318	Bitsch 85A			70	0	100	0	40	5	0	0	80	60
AG-319	Betten 86A	46.3752	8.06599	30	60	50	30	70	80	40	20	70	20
AG-319	Betten 86A			20	90	90	10	70	80	40	20	60	70
AG-319	Betten 86A			40	80	80	70	50	80	40	30	70	20
AG-319	Betten 86A			30	70	70	40	50	80	50	40	60	50
AG-320	Orsieres 382A	46.03	7.1391	100	0	100	0	20	0	0	0	20	50
AG-320	Orsieres 382A			100	0	100	0	20	5	0	0	40	80
AG-320	Orsieres 382A			100	0	100	0	10	5	0	1	20	40
AG-320	Orsieres 382A			100	0	100	0	10	10	0	5	30	60
AG-321	Orsieres 382B	46.03	7.1391	100	0	90	5	20	5	0	1	90	90
AG-321	Orsieres 382B			100	0	10	5	40	5	0	10	80	90
AG-321	Orsieres 382B			90	0	100	5	20	5	0	20	80	90
AG-321	Orsieres 382B			90	0	90	5	40	5	0	20	80	90
AG-322	Orsieres 382E	46.03	7.1391	50	90	80	60	80	50	40	50	50	20
AG-322	Orsieres 382E			70	70	80	70	50	40	40	40	80	30
AG-322	Orsieres 382E			50	90	80	60	80	40	40	50	90	20
AG-322	Orsieres 382E			70	70	80	70	50	50	50	50	60	30
AG-323	Liddes 28A	45.9924	7.18236	40	70	40	40	90	70	80	30	40	40
AG-323	Liddes 28A			20	50	80	90	90	70	80	20	30	80
AG-323	Liddes 28A			20	60	30	60	90	60	70	80	40	60
AG-323	Liddes 28A			20	60	50	60	90	60	60	50	50	60
AG-324	Bruson 349H	46.0664	7.22115	20	0	100	0	20	5	0	0	30	20
AG-324	Bruson 349H			30	0	100	0	20	0	0	0	20	20
AG-324	Bruson 349H			10	0	50	0	20	5	1	0	10	40
AG-324	Bruson 349H			20	0	100	0	20	0	0	0	20	30
AG-325	Sarrayer 602A	46.062	7.24923	100	0	100	5	20	0	0	20	80	50
AG-325	Sarrayer 602A			90	0	100	5	30	0	0	20	70	90
AG-325	Sarrayer 602A			90	0	100	5	10	0	0	20	60	70
AG-325	Sarrayer 602A			100	0	100	5	20	0	0	20	80	70
AG-326	Sarrayer 602B	46.062	7.24923	70	100	100	100	90	50	80	50	70	60
AG-326	Sarrayer 602B			100	100	80	100	100	70	90	90	80	80
AG-326	Sarrayer 602B			80	100	100	100	90	50	60	50	80	80
AG-326	Sarrayer 602B			80	100	80	100	100	70	80	80	80	80
AG-327	Sarrayer 602L	46.062	7.24923	90	100	100	100	90	80	80	50	90	90
AG-327	Sarrayer 602L			90	100	100	80	90	80	70	100	70	70
AG-327	Sarrayer 602L			100	100	100	80	100	70	70	80	50	50
AG-327	Sarrayer 602L			100	100	100	100	100	70	80	80	80	80
AG-329	Sarrayer 602K	46.062	7.24923	80	100	100	70	100	70	30	70	80	60
AG-329	Sarrayer 602K			70	80	80	70	90	80	10	70	90	60
AG-329	Sarrayer 602K			70	100	100	70	100	70	30	70	90	60
AG-329	Sarrayer 602K			80	80	80	70	90	80	20	70	90	60
AG-330	Sarrayer 602R	46.062	7.24923	100	100	100	50	90	10	90	50	50	80
AG-330	Sarrayer 602R			100	100	100	70	100	30	80	40	10	70
AG-330	Sarrayer 602R			100	100	100	50	90	50	90	30	60	80
AG-330	Sarrayer 602R			100	100	100	70	100	50	90	40	50	70
AG-331	Sarrayer 602N	46.062	7.24923	100	100	100	80	100	60	30	90	80	70
AG-331	Sarrayer 602N			100	80	100	100	100	60	70	100	80	80
AG-331	Sarrayer 602N			100	80	100	80	100	70	50	70	80	80
AG-331	Sarrayer 602N			100	100	100	100	100	70	50	60	80	70
AG-332	Sarrayer 602S	46.062	7.24923	80	60	40	50	90	40	30	20	50	20
AG-332	Sarrayer 602S			80	90	30	70	70	40	30	40	70	40
AG-332	Sarrayer 602S			70	50	80	30	80	70	30	20	80	20
AG-332	Sarrayer 602S			70	60	30	50	80	40	40	40	60	20
AG-333	Sarrayer 592Iib	46.062	7.24923	80	50	60	70	80	50	70	90	90	80
AG-333	Sarrayer 592Iib			80	60	80	70	80	30	70	90	70	90
AG-333	Sarrayer 592Iib			80	50	80	90	70	80	70	90	70	80
AG-333	Sarrayer 592Iib			80	60	60	90	70	50	70	90	80	80
AG-334	Staldenried 190B	46.2282	7.88528	100	80	100	90	90	100	40	80	40	80
AG-334	Staldenried 190B			100	80	100	80	90	80	30	90	40	90
AG-334	Staldenried 190B			100	80	100	90	90	80	30	90	40	90
AG-334	Staldenried 190B			100	80	100	80	90	100	40	40	50	90
AG-335	Staldenried 198A	46.2282	7.88528	100	80	20	100	100	90	50	40	40	70
AG-335	Staldenried 198A			100	90	50	100	100	90	40	60	50	40
AG-335	Staldenried 198A			100	80	40	100	100	90	40	100	70	80
AG-335	Staldenried 198A			100	90	40	100	100	90	40	80	60	50
AG-336	Surava 2074B	46.6636	9.61289	100	100	100	100	100	70	80	100	90	90
AG-336	Surava 2074B			100	100	100	100	100	70	80	100	90	90
AG-336	Surava 2074B			100	100	100	100	100	70	70	90	80	90
AG-336	Surava 2074B			100	100	100	100	100	70	70	80	80	90
AG-338	Frauenkirch 2096A	46.7646	9.80116	80	100	100	70	100	90	80	100	70	90
AG-338	Frauenkirch 2096A			100	90	100	100	90	90	50	90	90	90
AG-338	Frauenkirch 2096A			80	100	100	70	100	90	50	80	80	70
AG-338	Frauenkirch 2096A			100	90	100	100	90	90	60	80	80	80
AG-339	Casut (Dardin) 1894A	46.7581	9.04716	80	80	80	30	80	50	20	40	40	50
AG-339	Casut (Dardin) 1894A			80	80	80	30	80	50	30	40	50	60
AG-339	Casut (Dardin) 1894A			80	80	80	30	80	50	10	40	50	70
AG-339	Casut (Dardin) 1894A			80	80	80	30	80	50	20	50	40	60
AG-340	Plantahof	46.9503	9.56646	70	80	80	40	60	60	20	10	10	20
AG-340	Plantahof			80	80	70	50	60	70	20	0	10	80
AG-340	Plantahof			80	80	90	70	80	70	20	0	10	30
AG-340	Plantahof			70	80	80	50	80	60	20	10	10	50
AG-341	Alpha			80	70	80	90	70	90	40	80	70	90
AG-341	Alpha			80	60	80	100	90	80	20	50	90	70
AG-341	Alpha			90	80	80	100	100	80	20	60	70	70
AG-341	Alpha			90	70	80	90	80	90	30	60	80	80
AG-342	Strickhof	47.395	8.55013	70	60	70	90	100	60	50	40	60	40
AG-342	Strickhof			70	70	80	80	100	80	60	40	70	80
AG-342	Strickhof			70	50	80	70	100	50	50	30	40	40
AG-342	Strickhof			70	60	70	80	100	60	50	30	50	50
AG-343	Bisnacht 9	47.4264	7.79534	100	100	100	80	100	90	50	80	90	80
AG-343	Bisnacht 9			100	90	100	90	100	100	70	70	70	90
AG-343	Bisnacht 9			80	90	100	50	100	100	70	90	80	70
AG-343	Bisnacht 9			80	100	100	70	100	90	60	70	80	70
AG-344	Roter Muri	47.2677	8.3337	90	100	100	90	100	50	80	100	50	60
AG-344	Roter Muri			100	80	100	90	100	50	70	80	20	80
AG-344	Roter Muri			80	80	80	90	100	60	70	80	70	40
AG-344	Roter Muri			90	100	80	90	100	60	80	90	50	60
AG-345	Hornussen 24	47.5011	8.06661	100	90	90	80	100	80	80	40	90	80
AG-345	Hornussen 24			100	80	100	100	100	80	70	90	60	70
AG-345	Hornussen 24			100	80	90	100	90	80	60	40	70	70
AG-345	Hornussen 24			100	90	100	80	90	80	60	60	70	80
AG-346	Ruetti 40	47.3414	7.93956	80	80	80	60	100	80	70	90	40	80
AG-346	Ruetti 40			80	70	80	80	90	80	60	40	40	60
AG-346	Ruetti 40			80	70	80	70	100	80	50	70	80	50
AG-346	Ruetti 40			80	80	80	70	90	80	60	50	60	60
AG-347	Saane 12	46.3367	7.28388	100	80	70	100	90	90	50	90	60	50
AG-347	Saane 12			100	80	100	80	80	100	70	90	70	90
AG-347	Saane 12			80	80	100	80	100	100	60	50	90	90
AG-347	Saane 12			80	80	70	100	90	90	60	60	80	80
AG-348	Sense 3	46.9025	7.23626	50	80	80	100	80	70	50	60	50	50
AG-348	Sense 3			60	50	70	100	100	70	70	30	50	50
AG-348	Sense 3			100	80	80	100	90	90	50	50	60	80
AG-348	Sense 3			70	50	70	100	90	90	60	50	60	60
AG-349	Rothenbrunnen 32	46.7672	9.42744	100	60	70	100	90	80	50	40	20	80
AG-349	Rothenbrunnen 32			100	80	70	60	80	80	60	70	20	80
AG-349	Rothenbrunnen 32			80	80	70	70	80	70	70	90	20	70
AG-349	Rothenbrunnen 32			80	60	70	80	90	70	60	80	20	80
AG-350	Rheinauer	47.6319	8.60743	100	70	100	90	100	70	60	80	90	80
AG-350	Rheinauer			100	70	100	100	100	70	80	100	80	90
AG-350	Rheinauer			100	80	100	90	100	90	80	70	80	90
AG-350	Rheinauer			100	80	100	100	100	90	70	80	90	80
AG-351	Plaine			100	50	40	100	80	80	30	60	50	30
AG-351	Plaine			100	60	100	60	80	100	40	20	40	40
AG-351	Plaine			100	50	60	70	80	100	50	60	30	40
AG-351	Plaine			100	60	70	80	80	80	50	30	70	10
AG-352	Barbu Du Tronchet			90	10	90	20	0	0	0	0	90	90
AG-352	Barbu Du Tronchet			90	0	90	10	0	0	0	0	90	90
AG-352	Barbu Du Tronchet			90	0	90	10	0	0	0	0	90	90
AG-352	Barbu Du Tronchet			90	50	90	20	0	0	0	0	80	90
AG-353	Wagenburg 16	47.4892	8.64423	100	90	100	100	100	80	50	80	40	90
AG-353	Wagenburg 16			90	90	100	100	80	70	60	90	40	90
AG-353	Wagenburg 16			100	80	100	100	100	100	20	90	60	90
AG-353	Wagenburg 16			90	80	100	100	80	80	50	90	50	90
AG-354	Ex Taillens Velu			100	100	100	100	100	100	50	80	50	50
AG-354	Ex Taillens Velu			100	100	100	100	100	100	70	70	70	60
AG-354	Ex Taillens Velu			100	100	100	100	100	100	60	90	60	50
AG-354	Ex Taillens Velu			100	100	100	100	100	100	60	80	60	60
AG-355	Probus			90	100	80	70	100	80	50	90	80	70
AG-355	Probus			100	30	90	80	100	80	30	100	70	80
AG-355	Probus			90	40	100	80	100	90	20	40	80	50
AG-355	Probus			100	60	90	70	100	80	50	60	60	60
AG-356	M. C. Hybr. 270			70	5	100	50	70	80	30	100	60	60
AG-356	M. C. Hybr. 270			70	40	80	60	80	70	40	70	90	70
AG-356	M. C. Hybr. 270			40	10	80	70	80	90	60	60	70	60
AG-356	M. C. Hybr. 270			40	20	100	60	70	80	50	60	80	80
AG-357	M. C. Hybr. 301			100	80	80	80	100	70	50	30	50	20
AG-357	M. C. Hybr. 301			90	70	80	90	90	70	20	40	50	10
AG-357	M. C. Hybr. 301			100	60	80	60	100	70	40	10	40	30
AG-357	M. C. Hybr. 301			90	70	80	70	90	70	40	40	50	20
AG-359	M. C. Hybr. 375			100	60	90	80	100	90	70	100	90	70
AG-359	M. C. Hybr. 375			100	90	80	70	90	100	80	100	100	80
AG-359	M. C. Hybr. 375			100	100	100	90	100	90	80	100	100	80
AG-359	M. C. Hybr. 375			100	90	90	80	90	100	80	90	100	80
AG-360	M. C. Hybr. 388			100	90	90	100	100	100	50	40	80	40
AG-360	M. C. Hybr. 388			100	90	90	80	100	100	40	50	80	60
AG-360	M. C. Hybr. 388			100	90	90	80	100	100	40	70	90	40
AG-360	M. C. Hybr. 388			100	90	90	100	100	100	50	60	90	60
AG-361	M. C. Hybr. 390			90	100	80	20	80	50	40	70	40	30
AG-361	M. C. Hybr. 390			100	90	80	20	100	80	80	60	20	70
AG-361	M. C. Hybr. 390			80	100	80	20	80	90	50	70	10	30
AG-361	M. C. Hybr. 390			90	90	80	20	100	70	80	60	30	30
AG-362	Ex Huron			90	80	90	100	80	90	80	70	90	90
AG-362	Ex Huron			90	90	90	100	80	90	80	60	90	90
AG-362	Ex Huron			90	90	90	100	70	90	80	40	90	90
AG-362	Ex Huron			90	90	90	90	90	90	90	70	90	90
AG-363	M. C. Xiv			70	100	40	40	100	50	70	90	40	0
AG-363	M. C. Xiv			40	90	90	5	100	90	50	80	20	0
AG-363	M. C. Xiv			40	100	40	40	100	50	70	90	40	0
AG-363	M. C. Xiv			10	90	90	5	100	90	70	80	40	0
AG-364	Vuiteboeuf	46.8045	6.5506	90	90	90	90	80	90	90	70	90	90
AG-364	Vuiteboeuf			90	90	90	80	90	90	80	80	90	90
AG-364	Vuiteboeuf			90	90	90	90	80	90	80	80	90	90
AG-364	Vuiteboeuf			90	90	90	80	90	90	90	90	90	90
AG-365	Pailly	46.6994	6.67515	80	50	90	90	100	90	50	40	80	90
AG-365	Pailly			90	40	100	90	100	80	70	60	20	90
AG-365	Pailly			100	40	90	60	100	90	50	70	70	60
AG-365	Pailly			90	50	100	60	100	80	60	60	40	50
AG-366	Peissy	46.2112	6.02758	100	50	90	50	80	80	90	90	70	50
AG-366	Peissy			90	70	70	50	100	30	80	90	70	50
AG-366	Peissy			100	60	70	40	100	50	80	90	100	60
AG-366	Peissy			90	60	90	40	80	50	70	90	100	60
AG-367	Precoce Cd			50	0	70	5	0	0	0	0	90	90
AG-367	Precoce Cd			70	0	60	5	0	0	0	0	90	90
AG-367	Precoce Cd			80	0	70	10	0	0	0	0	90	90
AG-367	Precoce Cd			80	0	70	10	0	0	0	0	90	90
AG-368	Givrins	46.4284	6.2076	50	90	80	80	50	80	80	80	90	90
AG-368	Givrins			40	80	60	90	60	80	90	90	90	90
AG-368	Givrins			30	80	80	90	70	80	80	80	90	90
AG-368	Givrins			50	80	80	80	80	80	80	80	80	80
AG-369	Rouge De St. Cierges	46.688	6.73092	100	10	100	40	20	0	0	10	50	60
AG-369	Rouge De St. Cierges			100	20	100	30	20	5	0	5	50	70
AG-369	Rouge De St. Cierges			100	20	90	10	30	5	0	20	60	60
AG-369	Rouge De St. Cierges			100	10	90	20	30	0	0	20	60	70
AG-370	Sullens	46.593	6.56221	100	10	100	5	30	5	0	10	80	80
AG-370	Sullens			60	5	100	5	20	0	0	0	90	80
AG-370	Sullens			70	5	100	10	20	0	0	1	70	90
AG-370	Sullens			70	10	100	10	30	5	0	5	80	90
AG-371	Rouge D' Icogne	46.2902	7.43921	100	70	100	70	100	90	30	100	50	90
AG-371	Rouge D' Icogne			100	80	100	70	100	90	60	100	50	60
AG-371	Rouge D' Icogne			100	70	100	80	100	90	50	60	80	80
AG-371	Rouge D' Icogne			100	80	100	80	100	90	60	80	80	80
AG-372	Rouge De Pinsec	46.2202	7.5796	90	5	100	5	20	0	1	0	100	30
AG-372	Rouge De Pinsec			80	0	100	5	20	0	0	0	100	30
AG-372	Rouge De Pinsec			90	5	100	5	20	0	1	0	90	30
AG-372	Rouge De Pinsec			80	0	100	5	20	0	0	1	10	40
AG-373	Volleges	46.0867	7.1643	100	70	100	100	100	90	70	80	60	80
AG-373	Volleges			100	80	100	100	100	80	80	100	80	30
AG-373	Volleges			100	70	100	100	100	90	80	60	90	60
AG-373	Volleges			100	80	100	100	100	80	80	80	80	80
AG-374	Liddes	45.9904	7.1885	90	90	100	100	100	80	70	90	80	80
AG-374	Liddes			100	100	100	100	100	100	70	90	80	90
AG-374	Liddes			100	90	100	90	100	90	60	50	90	60
AG-374	Liddes			90	100	100	90	100	90	70	80	90	80
AG-375	Chamoson	46.2028	7.22517	100	90	100	90	100	100	60	80	80	70
AG-375	Chamoson			100	90	100	100	100	100	80	70	60	50
AG-375	Chamoson			100	90	100	90	100	100	60	90	80	80
AG-375	Chamoson			100	90	100	100	100	100	80	90	80	70
AG-376	Nappez			100	90	100	90	100	40	60	50	40	20
AG-376	Nappez			100	90	90	80	100	50	60	80	30	20
AG-376	Nappez			100	90	100	80	100	50	40	80	40	30
AG-376	Nappez			100	90	100	90	100	40	40	50	40	30
AG-377	Belprahon	47.2841	7.40645	100	90	90	90	100	70	50	100	80	80
AG-377	Belprahon			100	90	100	90	100	50	50	100	70	70
AG-377	Belprahon			100	90	100	90	100	70	50	100	80	80
AG-377	Belprahon			70	100	50	80	80	70	60	90	80	80
AG-378	Rouge De Claruz			90	80	50	70	90	80	40	50	60	80
AG-378	Rouge De Claruz			70	70	80	50	90	70	60	30	50	50
AG-378	Rouge De Claruz			80	60	70	90	70	70	50	40	80	90
AG-378	Rouge De Claruz			100	70	30	20	10	70	60	50	60	80
AG-379	Bullet Blanc			100	80	100	80	100	90	80	100	80	50
AG-379	Bullet Blanc			100	80	100	80	100	80	80	100	70	50
AG-379	Bullet Blanc			100	80	100	80	100	80	70	100	60	50
AG-379	Bullet Blanc			100	70	100	80	60	90	70	100	80	50
AG-380	Jorat Blanc			90	50	80	80	100	100	60	70	90	70
AG-380	Jorat Blanc			90	50	80	90	100	80	80	100	80	80
AG-380	Jorat Blanc			90	70	90	90	100	90	70	100	70	70
AG-380	Jorat Blanc			90	70	90	80	100	90	70	80	80	80
AG-381	Ex Nostrano			100	40	80	30	40	80	40	50	20	20
AG-381	Ex Nostrano			60	50	60	40	60	70	40	40	20	20
AG-381	Ex Nostrano			50	20	50	20	50	50	50	20	10	10
AG-381	Ex Nostrano			70	30	60	30	50	60	60	50	20	20
AG-382	Carre Vaudois			80	80	80	90	70	70	60	70	90	90
AG-382	Carre Vaudois			80	80	70	80	90	70	70	80	90	90
AG-382	Carre Vaudois			90	90	70	80	70	80	60	80	90	90
AG-382	Carre Vaudois			90	80	80	90	80	80	80	80	90	90
AG-383	Rouge De La Venoge	46.5799	6.52207	100	0	100	30	20	5	0	0	80	60
AG-383	Rouge De La Venoge			100	5	100	30	30	0	0	1	90	80
AG-383	Rouge De La Venoge			90	5	80	10	5	0	0	1	90	70
AG-383	Rouge De La Venoge			90	0	80	10	20	5	0	5	80	80
AG-384	Peney-Le-Jorat	46.6314	6.72662	70	80	40	70	80	100	70	100	80	60
AG-384	Peney-Le-Jorat			70	100	40	90	90	100	70	70	70	70
AG-384	Peney-Le-Jorat			80	100	50	80	100	100	60	50	80	80
AG-384	Peney-Le-Jorat			80	100	50	80	80	100	80	60	70	70
AG-385	Broyard			100	100	20	10	80	20	40	50	70	40
AG-385	Broyard			70	40	30	20	80	5	70	80	80	30
AG-385	Broyard			80	40	40	20	80	30	60	60	80	10
AG-385	Broyard			90	60	30	10	80	20	60	60	70	30
AG-386	Champvent	46.7846	6.5689	40	90	70	70	90	30	90	70	80	90
AG-386	Champvent			50	90	90	80	80	50	90	80	90	90
AG-386	Champvent			80	90	90	90	80	60	80	90	80	90
AG-386	Champvent			60	80	80	80	80	60	90	80	80	90
AG-387	Rouge De Grangeneuve	46.7746	6.57015	90	90	90	90	80	50	90	80	90	90
AG-387	Rouge De Grangeneuve			80	90	90	90	80	60	90	80	90	90
AG-387	Rouge De Grangeneuve			90	90	90	90	80	70	90	80	90	90
AG-387	Rouge De Grangeneuve			90	80	90	80	90	80	90	80	90	90
AG-388	Inversable De Pitton			90	90	20	90	80	90	70	50	70	80
AG-388	Inversable De Pitton			90	90	40	90	100	90	80	40	80	80
AG-388	Inversable De Pitton			90	90	20	90	80	90	80	50	80	30
AG-388	Inversable De Pitton			90	90	40	90	100	90	70	50	70	80
AG-390	Rouge Du Jura			100	0	40	0	5	5	0	1	80	90
AG-390	Rouge Du Jura			100	0	30	0	0	0	0	1	80	80
AG-390	Rouge Du Jura			90	0	70	0	0	0	0	10	60	70
AG-390	Rouge Du Jura			100	0	50	0	0	0	0	5	60	80
AG-392	Lens	46.28	7.44966	100	10	30	0	5	0	0	10	80	80
AG-392	Lens			100	30	20	0	5	0	0	20	70	90
AG-392	Lens			100	10	30	0	5	0	0	0	70	80
AG-392	Lens			100	30	20	0	5	0	0	10	80	90
AG-393	Grimentz	46.1778	7.57785	40	0	90	1	0	0	0	1	40	80
AG-393	Grimentz			10	0	80	1	0	0	0	1	60	90
AG-393	Grimentz			100	0	90	0	0	0	0	10	70	70
AG-393	Grimentz			100	0	70	0	0	0	0	5	50	70
AG-394	Ex Taillens Velu			90	70	70	70	80	80	60	80	80	80
AG-394	Ex Taillens Velu			100	100	60	70	80	80	50	100	90	70
AG-394	Ex Taillens Velu			90	70	70	70	80	100	40	80	70	50
AG-394	Ex Taillens Velu			100	100	40	70	60	100	60	80	70	70
AG-395	Ex Taillens Velu			100	80	40	70	80	100	50	100	80	70
AG-395	Ex Taillens Velu			90	80	50	60	70	80	40	100	70	70
AG-395	Ex Taillens Velu			100	90	60	60	80	90	60	90	70	60
AG-395	Ex Taillens Velu			50	80	70	70	60	100	50	80	80	80
AG-396	Rouge De La Gruyere	46.5773	7.06471	90	80	100	100	100	90	60	100	60	80
AG-396	Rouge De La Gruyere			90	90	90	100	100	100	30	100	70	70
AG-396	Rouge De La Gruyere			90	80	100	100	100	90	40	80	80	50
AG-396	Rouge De La Gruyere			90	90	90	100	100	100	50	80	70	80
AG-397	Gruyere	46.5773	7.06471	100	100	100	100	100	100	80	100	70	60
AG-397	Gruyere			100	90	100	100	100	100	60	100	70	80
AG-397	Gruyere			100	90	100	100	100	100	60	100	80	70
AG-397	Gruyere			100	90	100	100	100	100	80	100	80	70
AG-398	A 92 Vilron			90	90	80	90	90	80	90	90	90	90
AG-398	A 92 Vilron			90	90	80	90	80	80	90	80	90	90
AG-398	A 92 Vilron			90	90	80	90	80	80	90	90	90	90
AG-398	A 92 Vilron			90	90	90	90	90	90	90	90	90	90
AG-399	B 53=Hinal			70	80	100	100	100	100	70	100	90	90
AG-399	B 53=Hinal			70	90	100	100	100	100	80	100	70	90
AG-399	B 53=Hinal			40	80	100	100	100	100	80	100	70	90
AG-399	B 53=Hinal			40	90	100	100	100	100	70	90	80	80
AG-400	A 571 Probelle			80	90	80	90	80	80	90	80	80	90
AG-400	A 571 Probelle			70	90	80	90	70	80	90	90	90	90
AG-400	A 571 Probelle			70	90	90	90	90	80	90	80	80	90
AG-400	A 571 Probelle			90	90	90	90	90	90	90	90	90	90
AG-401	B 195 Ronega			30	80	100	100	100	90	60	80	50	70
AG-401	B 195 Ronega			50	80	90	100	100	100	90	80	70	70
AG-401	B 195 Ronega			40	90	80	100	100	80	50	100	50	60
AG-401	B 195 Ronega			40	90	90	100	100	90	60	80	60	70
AG-402	Iserables 1145 F 63 Z 3.28	46.1624	7.2432	70	90	80	90	20	80	80	80	90	90
AG-402	Iserables 1145 F 63 Z 3.28			90	90	70	90	10	80	80	80	90	90
AG-402	Iserables 1145 F 63 Z 3.28			80	90	70	90	30	60	80	80	90	90
AG-402	Iserables 1145 F 63 Z 3.28			90	90	90	90	20	90	90	90	90	90
AG-403	Zenith 71110 Ex P. 571			80	70	30	50	60	60	70	90	70	70
AG-403	Zenith 71110 Ex P. 571			40	50	40	70	80	70	70	100	50	50
AG-403	Zenith 71110 Ex P. 571			50	50	50	80	100	40	80	80	60	90
AG-403	Zenith 71110 Ex P. 571			60	70	40	70	80	70	80	80	60	60
AG-404	Nuciders 1384 A			80	40	90	100	100	60	60	50	40	60
AG-404	Nuciders 1384 A			90	50	90	70	100	80	40	70	50	70
AG-404	Nuciders 1384 A			90	40	80	50	80	90	20	60	30	60
AG-404	Nuciders 1384 A			80	60	80	70	80	80	40	60	50	80
AG-405	Fermo 71039 Ex P. 56.22			10	90	60	90	50	40	50	80	90	90
AG-405	Fermo 71039 Ex P. 56.22			20	90	80	90	40	80	60	60	90	90
AG-405	Fermo 71039 Ex P. 56.22			5	90	80	90	30	60	80	80	90	90
AG-405	Fermo 71039 Ex P. 56.22			20	90	70	80	40	80	50	50	80	80
AG-406	Tano 90877 (Ex Sr 380)			60	80	90	70	100	100	50	60	60	70
AG-406	Tano 90877 (Ex Sr 380)			70	40	100	100	100	100	80	70	40	80
AG-406	Tano 90877 (Ex Sr 380)			80	60	100	90	100	70	70	80	40	90
AG-406	Tano 90877 (Ex Sr 380)			70	60	90	90	100	70	60	60	50	70
AG-407	90793 = Lita (Ex P.1097)			100	80	100	80	100	90	50	30	50	70
AG-407	90793 = Lita (Ex P.1097)			100	100	100	100	100	70	50	80	70	50
AG-407	90793 = Lita (Ex P.1097)			100	70	100	100	100	80	40	80	30	40
AG-407	90793 = Lita (Ex P.1097)			100	90	100	100	100	80	60	60	60	60
AG-409	Calanda 91067			60	90	90	100	100	80	30	100	80	60
AG-409	Calanda 91067			50	80	90	100	100	100	30	100	70	80
AG-409	Calanda 91067			70	80	80	80	100	100	20	100	70	80
AG-409	Calanda 91067			60	90	80	80	100	80	20	80	80	60
AG-410	Sappo			0	0	0	0	0	0	10	0	50	0
AG-410	Sappo			0	0	0	0	5	0	0	0	90	0
AG-410	Sappo			0	0	0	0	0	0	0	0	80	0
AG-410	Sappo			0	0	0	0	5	0	5	0	60	0
AG-411	Bountry 208			60	50	0	100	80	70	40	60	20	90
AG-411	Bountry 208			80	50	0	70	80	20	60	100	30	80
AG-411	Bountry 208			80	40	0	60	70	70	50	60	20	80
AG-411	Bountry 208			60	50	0	70	70	70	50	80	30	50
AG-412	Eiger 71919			80	30	100	60	90	70	80	50	60	40
AG-412	Eiger 71919			50	50	100	50	80	50	60	50	80	50
AG-412	Eiger 71919			80	50	90	50	100	90	80	90	80	50
AG-412	Eiger 71919			50	30	90	60	90	70	80	60	80	40
AG-413	Sardona 71937			90	80	90	90	50	80	80	90	90	90
AG-413	Sardona 71937			80	70	80	90	70	80	80	90	90	90
AG-413	Sardona 71937			90	70	80	90	70	60	80	90	90	90
AG-413	Sardona 71937			90	90	90	90	90	90	90	90	90	90
AG-414	Arina 72077			40	10	60	40	80	50	20	10	0	30
AG-414	Arina 72077			70	40	80	90	30	50	20	1	30	30
AG-414	Arina 72077			70	50	60	20	20	40	50	0	20	10
AG-414	Arina 72077			40	30	80	50	20	40	50	30	10	40
AG-415	Besso 92572			0	0	40	0	20	5	0	1	0	0
AG-415	Besso 92572			0	5	50	0	5	5	0	0	0	0
AG-415	Besso 92572			0	5	20	0	0	0	0	0	0	0
AG-415	Besso 92572			0	5	30	0	10	0	0	0	0	0
AG-416	Dadora 93002			10	70	70	100	100	100	70	100	70	90
AG-416	Dadora 93002			20	60	100	100	100	90	70	30	60	80
AG-416	Dadora 93002			10	80	80	100	90	100	60	80	60	80
AG-416	Dadora 93002			20	70	80	100	90	90	70	50	60	80
AG-417	Bernina 72881			90	90	90	90	80	80	90	90	90	90
AG-417	Bernina 72881			90	90	70	90	80	80	90	80	90	90
AG-417	Bernina 72881			90	90	70	90	80	80	70	90	90	90
AG-417	Bernina 72881			90	90	90	90	90	90	90	90	90	90
AG-418	Orello 92431			100	70	30	100	100	80	70	20	50	50
AG-418	Orello 92431			100	30	60	100	90	90	80	50	50	40
AG-418	Orello 92431			100	60	40	100	80	90	80	40	60	20
AG-418	Orello 92431			100	50	40	100	90	80	70	60	60	40
AG-419	Albis 92793			30	80	100	100	100	100	50	70	40	70
AG-419	Albis 92793			20	90	100	100	100	90	40	100	60	80
AG-419	Albis 92793			20	90	100	100	100	90	30	50	30	80
AG-419	Albis 92793			30	80	100	100	100	100	50	60	60	70
AG-420	Garmil 74161			50	40	60	60	90	60	20	80	70	90
AG-420	Garmil 74161			60	30	20	50	90	40	40	80	70	80
AG-420	Garmil 74161			40	30	30	60	70	40	20	80	80	80
AG-420	Garmil 74161			50	40	40	50	70	60	30	80	80	90
AG-421	Verossaz 1229BD	46.2128	6.98654	70	10	70	5	20	5	5	0	50	90
AG-421	Verossaz 1229BD			50	5	60	10	20	0	5	0	60	80
AG-421	Verossaz 1229BD			40	10	60	10	10	0	5	0	30	90
AG-421	Verossaz 1229BD			50	5	70	5	10	5	5	0	50	80
AG-422	Lens 892E	46.28	7.44945	90	100	100	90	100	80	60	100	70	90
AG-422	Lens 892E			90	100	70	80	100	80	40	100	60	90
AG-422	Lens 892E			90	100	100	90	100	80	50	100	70	90
AG-422	Lens 892E			90	100	70	80	100	80	60	90	70	90
AG-423	Visperterminen 649A	46.2602	7.89904	30	40	60	20	60	30	80	100	60	70
AG-423	Visperterminen 649A			30	30	40	30	60	40	80	100	70	80
AG-423	Visperterminen 649A			40	50	50	20	50	10	70	100	50	80
AG-423	Visperterminen 649A			40	40	50	30	50	20	70	90	70	70
AG-424	Toerbel 820B	46.2368	7.85127	90	80	90	90	20	40	80	10	90	90
AG-424	Toerbel 820B			80	80	80	90	40	50	80	20	90	90
AG-424	Toerbel 820B			80	90	80	90	20	60	80	5	90	90
AG-424	Toerbel 820B			90	90	90	90	90	90	90	20	90	90
AG-425	Schmitten 2091A	46.8577	7.25106	70	0	80	10	0	0	0	5	90	90
AG-425	Schmitten 2091A			70	10	90	5	20	0	0	0	90	90
AG-425	Schmitten 2091A			80	0	80	0	10	0	0	0	90	90
AG-425	Schmitten 2091A			80	10	90	10	10	0	0	10	90	90
AG-427	Gruyeres 188A	46.5773	7.06471	90	90	100	90	100	70	70	60	80	60
AG-427	Gruyeres 188A			100	90	100	100	100	70	60	80	70	60
AG-427	Gruyeres 188A			100	70	100	90	100	90	80	80	60	70
AG-427	Gruyeres 188A			90	70	100	100	100	90	70	80	70	70
AG-428	Nandaz 1114B	46.186	7.29625	100	90	100	100	100	100	0	100	50	90
AG-428	Nandaz 1114B			100	90	100	100	100	100	0	80	80	90
AG-428	Nandaz 1114B			100	90	70	100	100	100	0	90	70	90
AG-428	Nandaz 1114B			100	90	70	100	100	100	0	80	70	90
AG-429	Nandaz 1114C	46.186	7.29625	100	80	100	90	100	90	20	60	50	40
AG-429	Nandaz 1114C			50	80	80	60	100	60	20	70	40	30
AG-429	Nandaz 1114C			100	80	100	90	100	90	40	40	70	50
AG-429	Nandaz 1114C			50	80	80	60	100	60	30	60	50	40
AG-430	Nandaz 1123E	46.186	7.29625	70	30	50	70	50	100	0	40	20	10
AG-430	Nandaz 1123E			100	70	60	80	90	100	0	60	20	10
AG-430	Nandaz 1123E			70	60	80	100	80	100	0	20	10	20
AG-430	Nandaz 1123E			100	50	60	80	90	100	0	40	10	20
AG-431	Les Agettes 1092C	46.2094	7.3684	100	40	70	60	60	60	0	40	10	10
AG-431	Les Agettes 1092C			100	60	50	80	100	80	0	40	0	10
AG-431	Les Agettes 1092C			90	70	40	90	80	70	0	10	0	10
AG-431	Les Agettes 1092C			90	60	50	80	80	70	0	20	10	10
AG-432	Les Agettes 1099B	46.2094	7.3684	100	70	100	100	100	100	80	30	10	60
AG-432	Les Agettes 1099B			100	80	100	90	100	100	90	20	20	70
AG-432	Les Agettes 1099B			100	80	100	100	100	100	100	50	20	80
AG-432	Les Agettes 1099B			100	70	100	90	100	100	80	50	10	60
AG-434	Vex 533A	46.211	7.39916	0	60	0	40	100	50	1	0	10	70
AG-434	Vex 533A			0	80	0	40	90	40	10	0	10	90
AG-434	Vex 533A			0	50	0	10	80	40	10	0	5	80
AG-434	Vex 533A			0	60	0	10	90	50	10	0	10	60
AG-435	Vex 533B	46.211	7.39916	80	40	100	100	100	20	10	0	20	80
AG-435	Vex 533B			80	70	90	80	100	100	10	0	50	80
AG-435	Vex 533B			90	70	100	100	90	90	10	0	50	90
AG-435	Vex 533B			90	70	90	80	100	90	10	0	50	80
AG-436	Vex 533C	46.211	7.39916	90	100	100	100	100	100	80	80	50	80
AG-436	Vex 533C			100	100	100	100	100	90	80	90	60	80
AG-436	Vex 533C			90	90	100	60	100	90	70	80	70	80
AG-436	Vex 533C			100	90	100	90	100	100	80	90	60	80
AG-437	Lens 240A	46.2804	7.45096	90	100	90	60	100	100	80	40	10	60
AG-437	Lens 240A			100	90	100	80	90	100	80	40	10	50
AG-437	Lens 240A			100	70	80	80	100	90	90	50	10	50
AG-437	Lens 240A			90	80	90	70	90	90	70	50	10	60
AG-438	Albinen 1B	46.3422	7.63537	100	80	100	90	90	100	80	80	30	80
AG-438	Albinen 1B			100	90	100	80	100	90	80	80	40	90
AG-438	Albinen 1B			100	90	100	100	100	90	90	80	20	80
AG-438	Albinen 1B			100	80	100	90	90	100	80	80	40	80
AG-439	Vercorin 1294B	46.2584	7.52985	80	70	100	90	100	50	60	30	30	20
AG-439	Vercorin 1294B			90	90	30	50	100	50	40	30	50	30
AG-439	Vercorin 1294B			80	80	100	40	50	30	20	20	20	40
AG-439	Vercorin 1294B			90	80	80	60	80	40	20	30	50	40
AG-446	Visp 381F	46.291	7.88601	90	50	100	90	100	100	80	10	20	60
AG-446	Visp 381F			90	60	100	50	80	100	0	30	50	80
AG-446	Visp 381F			80	80	90	100	100	100	80	40	10	20
AG-446	Visp 381F			80	60	90	80	80	100	80	20	30	50
AG-447	Visp 381N	46.291	7.88601	70	50	40	20	90	70	50	40	20	10
AG-447	Visp 381N			80	70	30	20	70	70	50	60	10	20
AG-447	Visp 381N			70	60	50	10	100	60	40	40	10	20
AG-447	Visp 381N			80	60	50	30	90	60	40	50	20	20
AG-448	Stalden 949B	46.2325	7.87017	100	80	90	100	70	100	50	30	60	40
AG-448	Stalden 949B			80	70	100	100	100	100	60	40	70	60
AG-448	Stalden 949B			100	80	100	100	100	100	60	30	70	20
AG-448	Stalden 949B			80	70	90	100	100	100	50	50	50	50
AG-450	Fellers 135A			50	60	90	50	100	60	30	10	10	30
AG-450	Fellers 135A			100	50	90	50	80	50	40	20	10	40
AG-450	Fellers 135A			100	30	90	30	80	70	30	40	5	30
AG-450	Fellers 135A			70	50	90	30	100	60	30	20	10	40
AG-451	Siat 1841B	46.7912	9.16194	20	80	100	100	100	100	70	40	30	60
AG-451	Siat 1841B			30	80	100	100	100	90	80	50	20	70
AG-451	Siat 1841B			20	70	90	100	100	100	80	50	40	70
AG-451	Siat 1841B			30	70	90	100	100	90	80	50	40	60
AG-452	Siat 1841C	46.7912	9.16194	90	90	100	100	90	100	60	50	20	60
AG-452	Siat 1841C			80	80	100	100	100	80	40	50	30	80
AG-452	Siat 1841C			100	70	100	90	100	80	60	40	50	70
AG-452	Siat 1841C			90	80	100	90	90	100	60	50	40	60
AG-453	Andiast 1869B	46.7856	9.11228	30	60	100	70	70	90	60	60	30	80
AG-453	Andiast 1869B			50	70	90	80	80	80	70	70	20	80
AG-453	Andiast 1869B			40	80	90	70	100	90	70	40	40	60
AG-453	Andiast 1869B			40	70	100	80	80	80	60	50	50	50
AG-455	Andiast 1869A	46.7856	9.11228	50	70	80	80	100	100	10	90	50	60
AG-455	Andiast 1869A			30	70	80	90	100	100	20	100	60	70
AG-455	Andiast 1869A			40	90	80	100	100	90	10	90	50	40
AG-455	Andiast 1869A			40	90	80	90	100	90	20	80	70	70
AG-456	Andiast 1882A	46.7856	9.11228	50	70	70	60	100	80	20	80	50	50
AG-456	Andiast 1882A			10	70	70	70	100	80	30	70	50	60
AG-456	Andiast 1882A			60	50	70	70	70	80	40	40	40	80
AG-456	Andiast 1882A			40	50	70	60	70	80	30	60	50	60
AG-457	Andiast 1882B	46.7856	9.11228	60	70	80	70	100	100	30	100	70	70
AG-457	Andiast 1882B			50	80	100	80	90	70	30	100	80	80
AG-457	Andiast 1882B			70	70	80	100	100	80	30	100	80	70
AG-457	Andiast 1882B			60	80	100	80	90	80	40	80	80	70
AG-458	Andiast 1878B	46.7856	9.11228	80	80	80	60	100	90	50	40	60	80
AG-458	Andiast 1878B			80	80	70	50	100	90	40	90	50	70
AG-458	Andiast 1878B			10	70	70	70	100	80	30	50	30	30
AG-458	Andiast 1878B			80	70	80	60	100	80	40	60	60	70
AG-459	Andiast 186B	46.7856	9.11228	100	80	100	100	100	80	20	50	20	30
AG-459	Andiast 186B			100	80	100	70	100	70	20	40	30	40
AG-459	Andiast 186B			90	90	100	100	100	70	30	50	40	40
AG-459	Andiast 186B			90	90	100	70	100	80	30	40	40	30
AG-460	Andiast 1872B	46.7856	9.11228	100	5	100	5	10	0	0	0	30	50
AG-460	Andiast 1872B			100	5	100	0	0	0	0	0	50	50
AG-460	Andiast 1872B			100	0	100	5	5	0	0	0	20	60
AG-460	Andiast 1872B			100	5	100	0	0	0	0	0	30	60
AG-461	Andiast 1872C	46.7856	9.11228	100	100	100	100	90	100	50	60	10	40
AG-461	Andiast 1872C			100	100	100	100	100	100	20	70	20	50
AG-461	Andiast 1872C			90	90	100	100	100	100	30	80	5	40
AG-461	Andiast 1872C			90	90	100	100	90	100	40	70	20	50
AG-462	Andiast 1872D	46.7856	9.11228	0	5	0	0	5	0	0	0	10	60
AG-462	Andiast 1872D			0	0	0	0	5	0	0	0	20	60
AG-462	Andiast 1872D			0	0	0	0	0	0	0	0	20	50
AG-462	Andiast 1872D			0	5	0	0	0	0	0	0	10	50
AG-463	Andiast 1876C	46.7856	9.11228	5	0	0	0	0	0	0	0	0	10
AG-463	Andiast 1876C			5	0	0	0	0	0	0	0	0	50
AG-463	Andiast 1876C			0	0	0	0	0	0	0	0	0	20
AG-463	Andiast 1876C			0	0	0	0	0	0	0	0	0	30
AG-464	Andiast 1872A	46.7856	9.11228	5	90	0	5	90	70	0	0	20	50
AG-464	Andiast 1872A			0	90	0	5	100	70	0	0	30	20
AG-464	Andiast 1872A			0	90	0	0	80	70	0	0	10	20
AG-464	Andiast 1872A			5	90	0	0	90	70	0	0	20	40
AG-465	Andiast 1876D	46.7856	9.11228	0	90	0	100	100	70	0	0	10	30
AG-465	Andiast 1876D			0	90	0	90	100	80	0	0	20	50
AG-465	Andiast 1876D			0	90	0	100	100	50	0	0	20	60
AG-465	Andiast 1876D			0	90	0	90	100	70	0	0	10	50
AG-466	Flond 193A	46.767	9.16428	0	90	100	90	90	100	50	60	30	40
AG-466	Flond 193A			0	90	100	90	80	100	70	80	20	50
AG-466	Flond 193A			0	90	100	90	80	100	80	60	30	30
AG-466	Flond 193A			0	90	100	90	90	100	60	80	20	40
AG-467	Flond 193C	46.767	9.16428	90	1	60	10	10	0	0	0	40	50
AG-467	Flond 193C			100	1	70	1	1	0	0	0	20	40
AG-467	Flond 193C			100	30	70	1	80	1	0	0	20	20
AG-467	Flond 193C			0	80	70	10	0	100	0	0	40	40
AG-468	Flond 193E	46.767	9.16428	100	100	90	100	100	100	10	70	30	30
AG-468	Flond 193E			100	100	100	100	100	100	20	60	20	20
AG-468	Flond 193E			100	100	80	100	100	100	20	50	30	40
AG-468	Flond 193E			100	100	90	100	100	100	10	60	20	40
AG-469	Flond 193H	46.767	9.16428	100	80	100	100	100	0	30	50	20	5
AG-469	Flond 193H			100	70	100	100	100	0	50	50	40	10
AG-469	Flond 193H			100	50	100	80	100	10	30	80	30	30
AG-469	Flond 193H			100	70	100	80	100	10	50	60	30	20
AG-470	Obersaxen 29D	46.7501	9.10176	100	100	100	80	100	100	50	70	40	50
AG-470	Obersaxen 29D			100	80	100	80	100	100	40	80	50	20
AG-470	Obersaxen 29D			100	70	100	80	100	100	60	30	30	40
AG-470	Obersaxen 29D			100	80	100	80	100	100	50	50	40	40
AG-471	Brigels 1888A	46.7689	9.06999	80	90	100	80	100	100	50	80	40	50
AG-471	Brigels 1888A			80	80	100	80	100	100	70	90	50	50
AG-471	Brigels 1888A			80	80	100	80	100	100	60	70	30	70
AG-471	Brigels 1888A			80	90	100	80	100	100	60	80	40	70
AG-472	Brigels 1888C	46.7689	9.06999	100	100	100	80	100	100	80	60	50	60
AG-472	Brigels 1888C			100	100	100	100	100	100	40	80	40	50
AG-472	Brigels 1888C			100	100	100	100	100	100	30	70	20	60
AG-472	Brigels 1888C			100	100	100	80	100	100	50	70	30	50
AG-473	Casut 1893B	46.7585	9.04818	100	100	100	90	100	100	40	80	30	50
AG-473	Casut 1893B			100	100	100	90	100	100	50	90	40	60
AG-473	Casut 1893B			100	100	100	90	100	100	20	80	50	30
AG-473	Casut 1893B			100	100	100	90	100	100	40	90	40	50
AG-474	Casut 1893D	46.7585	9.04818	0	80	10	100	90	60	0	0	40	20
AG-474	Casut 1893D			0	80	10	80	80	50	0	0	30	20
AG-474	Casut 1893D			0	90	10	100	80	50	0	0	20	50
AG-474	Casut 1893D			0	90	10	80	90	60	0	0	30	30
AG-475	Casut 1898A	46.7585	9.04818	100	80	100	100	100	100	50	80	20	70
AG-475	Casut 1898A			80	100	100	100	100	100	60	80	30	50
AG-475	Casut 1898A			100	100	90	100	80	90	70	80	40	70
AG-475	Casut 1898A			80	80	90	100	80	90	60	80	30	50
AG-476	Capeder 1890B	46.7536	9.03419	100	100	100	100	100	100	50	90	40	80
AG-476	Capeder 1890B			100	100	100	100	100	100	80	90	20	60
AG-476	Capeder 1890B			90	100	100	80	100	100	80	90	30	60
AG-476	Capeder 1890B			90	100	100	80	100	100	60	90	40	80
AG-477	Capeder 1891C	46.7536	9.03419	70	100	100	80	100	100	80	90	40	60
AG-477	Capeder 1891C			80	100	100	80	90	100	50	90	20	70
AG-477	Capeder 1891C			80	100	100	80	80	100	60	90	30	60
AG-477	Capeder 1891C			70	100	100	80	90	100	60	90	30	70
AG-478	Rabius 1914A	46.7354	8.96343	80	0	90	80	40	60	0	50	0	20
AG-478	Rabius 1914A			80	0	90	80	80	50	0	20	0	20
AG-478	Rabius 1914A			100	0	100	80	90	50	0	90	0	60
AG-478	Rabius 1914A			100	0	100	80	40	60	0	40	0	40
AG-479	Clavadi 1920A	46.7288	8.91666	80	100	100	70	100	80	80	70	20	60
AG-479	Clavadi 1920A			70	100	80	90	100	100	60	80	20	50
AG-479	Clavadi 1920A			70	70	100	90	90	100	80	60	40	60
AG-479	Clavadi 1920A			80	70	80	70	90	80	60	70	30	50
AG-480	Clavardiras 1955E			20	60	10	80	100	100	10	90	30	20
AG-480	Clavardiras 1955E			10	80	10	60	100	100	20	90	20	50
AG-480	Clavardiras 1955E			20	50	20	50	100	100	10	90	30	50
AG-480	Clavardiras 1955E			20	70	10	50	100	100	20	90	20	20
AG-481	Clavardiras 1955C			100	90	90	90	100	100	0	80	50	10
AG-481	Clavardiras 1955C			100	80	30	80	100	100	0	80	60	20
AG-481	Clavardiras 1955C			90	80	40	80	90	70	0	90	70	10
AG-481	Clavardiras 1955C			90	90	50	90	90	70	0	90	60	20
AG-482	Clavardiras 1955D			100	100	100	90	100	100	0	90	80	40
AG-482	Clavardiras 1955D			100	100	50	90	90	100	0	90	90	50
AG-482	Clavardiras 1955D			80	100	90	90	100	90	0	90	60	50
AG-482	Clavardiras 1955D			80	100	80	90	100	90	0	90	70	40
AG-483	Disentis 196A	46.7059	8.85213	0	100	0	100	100	90	30	20	20	20
AG-483	Disentis 196A			0	100	0	100	80	90	30	20	60	10
AG-483	Disentis 196A			0	90	0	100	80	80	20	20	40	10
AG-483	Disentis 196A			0	90	0	100	100	80	20	20	70	50
AG-484	Disentis 196B	46.7059	8.85213	0	70	10	70	100	50	0	0	50	70
AG-484	Disentis 196B			0	80	1	70	80	50	0	0	50	80
AG-484	Disentis 196B			0	60	10	60	70	50	0	0	40	60
AG-484	Disentis 196B			0	60	10	60	70	50	0	0	40	70
AG-485	Lumbrein 194B	46.6826	9.13251	100	80	100	80	90	100	60	80	60	50
AG-485	Lumbrein 194B			100	80	80	80	90	100	50	80	40	50
AG-485	Lumbrein 194B			90	90	90	80	80	90	50	90	40	60
AG-485	Lumbrein 194B			90	90	90	80	80	90	60	90	60	60
AG-486	Vrin 195E	46.6538	9.09898	100	5	100	5	0	0	0	0	60	70
AG-486	Vrin 195E			100	0	100	5	0	5	0	0	40	30
AG-486	Vrin 195E			90	0	100	0	0	0	0	0	30	50
AG-486	Vrin 195E			90	5	100	0	0	5	0	0	50	50
AG-487	Tersnaus 2144C	46.6911	9.1842	0	5	0	5	0	0	0	0	40	50
AG-487	Tersnaus 2144C			0	0	0	5	0	0	0	0	50	40
AG-487	Tersnaus 2144C			0	0	0	5	0	0	0	0	30	50
AG-487	Tersnaus 2144C			0	5	0	5	0	0	0	0	40	40
AG-488	Tersnaus 2144D	46.6911	9.1842	80	100	100	0	100	100	80	90	20	50
AG-488	Tersnaus 2144D			100	90	100	100	100	100	50	80	10	60
AG-488	Tersnaus 2144D			90	60	10	90	100	100	60	70	20	70
AG-488	Tersnaus 2144D			90	80	100	90	100	100	60	80	10	60
AG-489	Tersnaus 2144E	46.6911	9.1842	100	100	100	80	100	100	50	60	40	80
AG-489	Tersnaus 2144E			100	100	100	80	100	100	50	70	30	50
AG-489	Tersnaus 2144E			100	90	100	80	100	100	50	70	20	60
AG-489	Tersnaus 2144E			100	90	100	80	100	100	50	60	40	50
AG-490	Clugin 2104A	46.6165	9.42705	100	100	70	60	100	90	20	70	0	0
AG-490	Clugin 2104A			100	100	80	50	100	90	30	80	0	0
AG-490	Clugin 2104A			90	100	90	70	100	100	30	90	10	0
AG-490	Clugin 2104A			90	100	80	60	100	100	20	80	10	0
AG-491	Sent 2045A	46.8182	10.3364	100	80	100	80	100	50	70	80	20	50
AG-491	Sent 2045A			100	80	90	80	100	30	80	80	40	80
AG-491	Sent 2045A			100	80	70	80	80	50	70	80	20	50
AG-491	Sent 2045A			100	80	80	80	80	30	80	80	40	80
AG-492	Sent 2045B	46.8182	10.3364	80	100	100	80	100	100	50	90	40	70
AG-492	Sent 2045B			80	100	100	90	100	100	60	90	30	80
AG-492	Sent 2045B			80	100	100	90	100	100	80	90	50	70
AG-492	Sent 2045B			80	100	100	80	100	100	70	90	50	80
AG-493	Sent 2045D	46.8182	10.3364	70	80	100	80	100	40	50	80	20	50
AG-493	Sent 2045D			80	100	80	80	100	80	70	80	10	40
AG-493	Sent 2045D			80	90	80	90	100	50	80	70	20	20
AG-493	Sent 2045D			70	90	100	80	100	60	60	70	10	40
AG-494	Sent 2045E	46.8182	10.3364	0	0	100	50	0	5	0	0	0	0
AG-494	Sent 2045E			0	0	100	10	0	5	0	0	0	10
AG-494	Sent 2045E			0	0	100	10	0	0	0	0	10	10
AG-494	Sent 2045E			0	0	100	50	0	0	0	0	0	0
AG-495	Sur En 2059A	46.8166	10.3638	100	100	100	100	100	100	80	90	50	30
AG-495	Sur En 2059A			100	100	100	100	100	100	50	90	60	30
AG-495	Sur En 2059A			100	100	100	100	100	100	40	90	70	50
AG-495	Sur En 2059A			100	100	100	100	100	100	60	90	60	50
AG-496	Brigels 1885A	46.7689	9.07022	100	100	100	100	100	100	40	80	20	70
AG-496	Brigels 1885A			100	100	100	100	100	100	50	70	30	60
AG-496	Brigels 1885A			100	100	100	100	100	100	40	70	20	70
AG-496	Brigels 1885A			100	100	100	100	100	100	50	80	30	60
AG-497	Lumbrein 194A	46.6828	9.13312	100	100	100	90	100	100	40	70	60	80
AG-497	Lumbrein 194A			100	100	100	90	100	100	50	80	80	60
AG-497	Lumbrein 194A			100	100	100	90	100	100	40	90	70	50
AG-497	Lumbrein 194A			100	100	100	90	100	100	50	80	70	70
AG-498	Nandaz 1112C	46.1882	7.2999	100	100	100	90	100	100	40	90	40	60
AG-498	Nandaz 1112C			100	100	100	90	100	100	30	80	20	60
AG-498	Nandaz 1112C			100	100	100	90	100	100	40	80	30	80
AG-498	Nandaz 1112C			100	100	100	90	100	100	30	90	30	80
AG-499	Siat 1843B	46.7884	9.16287	100	80	100	100	100	100	0	80	20	10
AG-499	Siat 1843B			100	100	100	100	90	100	0	70	30	10
AG-499	Siat 1843B			100	100	80	80	100	100	0	60	40	20
AG-499	Siat 1843B			100	80	80	80	90	100	0	70	40	20
AG-500	Ramosa 74255	46.6475	9.08705	0	0	30	5	0	0	70	10	100	70
AG-500	Ramosa 74255			0	0	20	0	0	0	80	10	80	60
AG-500	Ramosa 74255			0	0	20	5	0	0	50	10	100	40
AG-500	Ramosa 74255			0	0	30	0	0	0	50	20	90	50
AG-501	Remia 93647	46.3907	9.11501	0	0	10	0	0	0	0	0	0	0
AG-501	Remia 93647			0	0	10	0	0	0	0	0	0	0
AG-501	Remia 93647			0	0	10	1	0	0	0	0	0	0
AG-501	Remia 93647			0	0	1	0	0	0	0	0	0	0
AG-503	Lona 94368	46.1553	7.51932	100	0	100	5	0	0	60	0	100	30
AG-503	Lona 94368			100	5	100	5	0	5	50	1	90	30
AG-503	Lona 94368			100	0	100	0	0	5	50	1	80	30
AG-503	Lona 94368			100	5	100	0	0	0	50	1	80	20
AG-504	Tamaro 74639			90	100	100	80	100	100	40	100	90	30
AG-504	Tamaro 74639			90	100	100	100	100	100	40	100	90	40
AG-504	Tamaro 74639			70	100	100	100	100	100	10	100	100	40
AG-504	Tamaro 74639			70	100	100	80	100	100	30	100	100	30
AG-505	Runal 75269	46.7455	8.98968	70	80	70	70	0	80	50	70	20	50
AG-505	Runal 75269			80	80	80	80	0	70	50	50	20	20
AG-505	Runal 75269			70	80	60	90	0	80	50	40	40	30
AG-505	Runal 75269			80	80	80	80	0	80	50	60	40	30
AG-506	Arlas 75337	46.4207	9.99393	50	70	70	50	80	80	50	60	20	0
AG-506	Arlas 75337			50	40	70	60	80	80	60	30	10	0
AG-506	Arlas 75337			50	50	80	80	80	90	50	20	0	0
AG-506	Arlas 75337			50	50	80	60	80	90	60	40	10	0
AG-507	Balmi 94861	46.7331	8.02951	0	0	0	0	0	0	0	0	0	NA
AG-507	Balmi 94861			0	0	0	0	0	0	0	0	0	NA
AG-507	Balmi 94861			0	0	0	0	0	0	0	0	10	NA
AG-507	Balmi 94861			0	0	0	0	0	0	0	0	10	NA
AG-508	Golin 94885			100	100	100	100	100	100	0	70	10	NA
AG-508	Golin 94885			100	100	100	100	100	100	0	80	10	NA
AG-508	Golin 94885			100	100	100	100	100	100	0	50	10	NA
AG-508	Golin 94885			100	100	100	100	100	100	0	60	10	NA
AG-509	Greina 94883	46.6109	8.96059	70	100	80	100	100	70	0	80	20	NA
AG-509	Greina 94883			70	70	80	100	40	60	0	80	10	NA
AG-509	Greina 94883			60	70	80	80	90	50	0	70	20	NA
AG-509	Greina 94883			60	100	80	80	90	60	0	70	10	NA
AG-510	Berzona	46.2142	8.84812	100	100	100	100	100	100	0	80	30	NA
AG-510	Berzona			100	100	100	100	100	100	0	80	40	NA
AG-510	Berzona			100	100	100	100	100	100	0	80	50	NA
AG-510	Berzona			100	100	100	100	100	100	0	80	40	NA
AG-511	75802 Levis			100	90	100	90	100	70	40	40	10	50
AG-511	75802 Levis			100	100	100	100	100	100	50	50	30	30
AG-511	75802 Levis			100	100	70	50	100	100	60	60	60	50
AG-511	75802 Levis			100	90	70	80	100	70	50	60	40	30
AG-512	95150 Pizol			80	0	70	0	0	0	0	0	0	0
AG-512	95150 Pizol			100	0	100	0	0	0	0	0	0	0
AG-512	95150 Pizol			80	0	80	0	0	0	0	0	0	0
AG-512	95150 Pizol			100	0	80	0	0	0	0	0	0	0
AG-513	95153 Tirone			0	0	90	10	0	80	0	10	5	5
AG-513	95153 Tirone			0	0	80	5	5	70	0	5	0	10
AG-513	95153 Tirone			0	5	80	10	5	80	0	5	0	5
AG-513	95153 Tirone			0	5	90	5	0	70	0	10	5	10
AG-514				0	70	0	100	100	0	0	0	40	10
AG-514				0	70	0	100	100	0	0	0	40	5
AG-514				0	100	0	100	100	0	0	0	30	0
AG-514				0	100	0	100	100	0	0	0	40	10
AG-515				0	0	0	0	0	0	0	0	10	0
AG-515				0	0	0	0	0	0	0	0	20	0
AG-515				0	0	0	0	0	0	0	0	5	0
AG-515				0	0	0	0	0	0	0	0	10	0
AG-516				100	100	90	100	100	90	80	80	80	50
AG-516				100	100	90	80	100	90	80	90	80	40
AG-516				100	100	90	100	90	80	80	90	90	40
AG-516				100	100	90	80	90	80	60	100	80	50
AG-517				0	100	10	100	90	0	0	0	40	0
AG-517				0	100	20	100	100	0	0	0	30	0
AG-517				0	100	10	100	90	0	0	0	30	0
AG-517				0	100	20	100	100	0	0	0	40	0
AG-518				0	0	80	0	0	0	0	0	40	0
AG-518				10	0	70	0	0	0	0	0	5	0
AG-518				10	0	70	0	0	0	0	0	10	0
AG-518				0	0	80	0	0	0	0	0	20	0
AG-519				0	60	0	90	80	90	0	0	60	10
AG-519				0	50	0	90	80	90	0	0	50	40
AG-519				0	50	0	90	80	90	0	0	50	30
AG-519				0	60	0	90	80	90	0	0	60	40
AG-520				0	0	50	0	0	0	0	0	0	30
AG-520				0	0	90	0	0	0	0	0	5	20
AG-520				0	5	80	5	0	0	0	0	5	20
AG-520				0	5	70	5	0	0	0	0	0	30
AG-522				5	10	5	5	0	0	0	0	30	0
AG-522				10	10	5	5	0	0	0	0	60	0
AG-522				10	10	0	0	0	0	0	0	30	0
AG-522				5	10	0	0	0	0	0	0	60	0
AG-523				0	0	0	0	0	0	0	0	0	0
AG-523				5	0	0	0	0	0	0	0	0	0
AG-523				0	0	0	0	0	0	0	0	0	0
AG-523				5	0	0	0	0	0	0	0	0	0
AG-524				100	90	100	80	100	80	60	50	70	60
AG-524				100	80	100	90	100	100	70	40	60	50
AG-524				100	80	100	90	100	100	80	60	50	50
AG-524				100	90	100	80	100	80	70	60	60	60
AG-525				0	0	0	0	0	0	0	10	0	0
AG-525				0	0	0	5	0	0	0	0	0	0
AG-525				0	0	0	0	0	0	0	0	0	0
AG-525				0	0	0	5	0	0	0	10	0	0
AG-526				10	70	100	10	80	90	80	90	30	50
AG-526				10	80	100	20	90	100	60	80	30	60
AG-526				10	100	100	10	100	100	50	70	20	50
AG-526				10	80	100	10	90	90	60	70	20	60
AG-527				0	0	0	0	0	0	0	0	60	0
AG-527				0	0	0	0	0	0	0	0	50	0
AG-527				0	0	0	0	0	0	0	0	30	0
AG-527				0	0	0	0	0	0	0	0	50	0
AG-528				90	40	80	90	80	50	80	80	40	20
AG-528				40	20	60	90	80	40	60	40	70	30
AG-528				80	50	80	90	90	20	50	50	60	20
AG-528				60	40	70	90	80	50	70	60	60	30
AG-529				0	0	5	0	0	0	0	0	0	0
AG-529				0	0	5	0	0	0	0	0	0	0
AG-529				0	0	0	0	0	0	0	0	0	0
AG-529				0	0	0	0	0	0	0	0	0	0
AG-530				100	10	100	10	10	0	0	40	10	40
AG-530				100	20	100	10	10	0	0	30	20	50
AG-530				100	10	100	0	10	0	0	20	10	50
AG-530				100	20	100	0	10	0	0	40	20	40
AG-531				90	100	100	100	100	100	60	80	30	20
AG-531				90	90	100	100	100	100	50	80	10	40
AG-531				90	80	90	100	100	100	30	80	5	20
AG-531				90	90	90	100	100	100	40	80	20	40
AG-532				100	100	100	100	100	100	60	40	50	50
AG-532				100	100	100	100	100	100	80	80	40	40
AG-532				90	70	100	100	100	90	90	50	40	50
AG-532				90	70	100	100	100	90	70	60	50	40
AG-533				0	30	0	100	100	0	0	0	30	0
AG-533				0	30	0	100	100	0	0	0	40	0
AG-533				0	60	0	100	100	0	0	0	60	0
AG-533				0	60	0	100	100	0	0	0	50	0
AG-534				90	30	40	100	100	100	50	0	50	0
AG-534				50	50	30	100	100	100	40	0	20	0
AG-534				40	60	80	100	100	100	50	0	70	0
AG-534				60	50	50	100	100	100	40	0	60	0
AG-535				0	100	5	100	100	80	0	0	50	80
AG-535				0	100	10	100	100	100	0	0	70	60
AG-535				0	100	5	100	100	80	0	0	50	70
AG-535				0	100	10	100	100	100	0	0	60	90
AG-536				0	100	0	100	100	100	0	0	60	80
AG-536				0	100	0	100	100	100	0	0	20	80
AG-536				0	100	0	100	90	100	0	0	40	60
AG-536				0	100	0	100	90	100	0	0	50	60
AG-537				0	100	0	100	90	0	0	0	50	0
AG-537				0	100	0	100	100	0	0	0	70	0
AG-537				0	100	0	100	100	0	0	0	70	0
AG-537				0	100	0	100	90	0	0	0	50	0
AG-538				80	90	90	90	90	40	80	80	30	40
AG-538				70	90	100	90	90	40	60	90	5	20
AG-538				70	100	90	100	100	50	60	50	10	20
AG-538				80	100	100	100	100	50	70	70	20	40
AG-541				0	5	10	60	50	50	0	20	20	0
AG-541				0	5	10	80	80	70	0	30	10	0
AG-541				0	10	10	90	70	60	0	10	5	0
AG-541				0	10	10	80	70	60	0	20	20	0
AG-542				0	0	20	0	0	0	0	0	0	0
AG-542				0	0	10	0	0	0	0	0	0	0
AG-542				0	0	10	0	0	0	0	0	0	0
AG-542				0	0	10	0	0	0	0	0	0	0
AG-543				10	60	5	80	100	5	80	20	30	40
AG-543				10	50	20	80	100	20	60	50	5	70
AG-543				10	60	5	80	100	5	90	40	20	60
AG-543				10	50	20	80	100	20	70	50	20	50
AG-544				90	80	80	90	80	20	0	20	20	0
AG-544				90	70	80	80	80	40	0	20	40	0
AG-544				90	80	80	90	80	50	0	20	20	0
AG-544				90	80	80	80	80	80	0	20	40	0
AG-545				80	90	60	90	90	50	40	80	90	70
AG-545				80	90	80	90	80	60	50	70	90	80
AG-545				80	90	80	90	90	40	50	60	90	80
AG-545				80	80	80	80	80	80	80	80	80	80
AG-546				20	80	0	90	90	0	0	20	90	30
AG-546				10	80	20	80	80	0	0	10	90	20
AG-546				10	80	10	90	90	0	5	5	90	10
AG-546				20	80	10	90	90	0	10	20	90	20
AG-547				20	20	50	60	70	50	50	90	100	30
AG-547				40	10	40	50	30	20	60	90	100	30
AG-547				40	40	60	70	70	40	60	100	100	40
AG-547				20	20	50	60	30	40	70	90	70	30
AG-548				0	0	0	0	0	0	0	0	0	0
AG-548				0	0	0	0	0	0	0	0	0	0
AG-548				0	0	0	0	0	0	0	0	0	0
AG-548				0	0	0	0	0	0	0	0	0	0
AG-549				0	0	0	0	0	0	0	0	0	0
AG-549				0	0	0	0	0	0	0	0	0	0
AG-549				0	0	0	0	0	0	0	0	0	0
AG-549				0	0	0	0	0	0	0	0	0	0
AG-550				20	0	5	0	5	0	0	0	40	0
AG-550				10	0	5	0	5	0	0	0	50	0
AG-550				10	0	10	0	10	0	0	0	10	0
AG-550				20	0	10	0	10	0	0	0	30	0
AG-551				0	0	0	0	0	0	0	0	20	0
AG-551				0	0	0	0	0	0	0	0	40	0
AG-551				0	5	0	0	0	0	0	0	20	0
AG-551				0	5	0	0	0	0	0	0	40	0
AG-552				0	0	0	0	0	0	0	0	0	0
AG-552				0	0	5	0	0	0	0	0	0	0
AG-552				0	0	0	0	0	0	0	0	0	0
AG-552				0	0	5	0	0	0	0	0	0	0
AG-553				0	0	0	0	0	0	0	0	0	0
AG-553				0	0	0	0	0	0	0	0	0	0
AG-553				0	0	0	0	0	0	0	0	0	0
AG-553				0	0	0	0	0	0	0	0	0	0
AG-554				50	20	70	50	80	60	40	40	10	30
AG-554				60	40	60	40	80	50	50	50	20	50
AG-554				50	20	70	50	80	60	20	70	20	40
AG-554				60	40	60	40	80	50	40	60	10	50
AG-555				60	20	60	90	80	80	10	0	40	0
AG-555				80	10	70	90	80	80	30	0	50	0
AG-555				80	20	80	80	80	60	20	0	50	0
AG-555				70	20	70	80	80	80	20	0	40	0
AG-556				30	10	60	100	100	70	50	40	70	30
AG-556				10	10	60	90	100	70	40	20	60	50
AG-556				10	30	70	60	90	70	30	40	30	50
AG-556				30	30	70	80	90	70	40	20	50	30
AG-557				0	0	0	0	0	0	0	0	0	0
AG-557				0	0	0	0	0	0	0	0	0	0
AG-557				0	0	0	0	0	0	0	0	0	0
AG-557				0	0	0	0	0	0	0	0	0	0
AG-558				0	0	70	0	0	0	0	0	0	0
AG-558				0	0	20	0	0	0	0	0	0	0
AG-558				5	0	40	0	0	5	0	0	10	0
AG-558				5	0	40	0	0	5	0	0	10	0
AG-559				10	40	20	80	100	10	0	40	70	0
AG-559				5	40	5	90	20	10	0	50	60	0
AG-559				10	40	20	80	100	10	0	60	50	0
AG-559				5	40	5	90	20	10	0	60	70	0
AG-560				5	80	5	100	100	5	0	30	80	0
AG-560				0	90	0	90	100	5	0	50	60	0
AG-560				10	70	20	90	100	20	0	50	30	0
AG-560				0	80	10	100	100	20	0	40	50	0
AG-561				10	60	10	100	90	10	0	0	40	0
AG-561				5	20	10	70	100	0	0	0	20	0
AG-561				5	40	10	50	90	5	0	0	20	0
AG-561				10	40	10	70	100	5	0	0	30	0
AG-562				0	10	0	80	100	0	0	0	30	0
AG-562				0	5	0	90	100	0	0	0	10	0
AG-562				0	10	0	80	100	0	0	0	20	0
AG-562				0	5	0	90	100	0	0	0	10	0
AG-563				0	20	0	90	90	5	0	0	10	0
AG-563				0	30	0	90	90	5	0	0	20	0
AG-563				0	20	0	90	90	5	0	0	30	0
AG-563				0	30	0	90	90	5	0	0	20	0
AG-564				80	80	90	80	80	80	40	80	40	60
AG-564				90	70	80	80	80	90	30	70	20	50
AG-564				90	80	80	10	70	90	60	90	20	40
AG-564				80	80	80	80	80	80	50	70	40	60
AG-565				30	5	80	10	0	0	0	10	20	50
AG-565				50	0	80	0	0	0	0	10	50	60
AG-565				30	0	80	5	0	0	0	20	40	40
AG-565				50	5	80	5	0	0	0	20	30	50
AG-566				0	0	0	10	20	0	0	0	30	0
AG-566				0	10	0	10	40	0	0	0	50	0
AG-566				0	5	0	0	20	0	0	0	60	0
AG-566				0	10	0	10	20	0	0	0	50	0
AG-567				100	80	100	90	90	90	80	90	50	80
AG-567				100	80	100	90	90	90	80	90	70	50
AG-567				100	80	100	90	90	90	80	90	60	60
AG-567				100	80	100	90	90	90	80	90	50	60
AG-568				0	20	5	100	80	80	0	0	50	60
AG-568				0	60	0	90	40	60	0	0	70	40
AG-568				0	50	0	100	70	70	0	0	60	40
AG-568				0	40	5	90	60	70	0	0	60	50
AG-569				40	80	100	80	100	0	60	80	30	80
AG-569				80	90	100	80	100	0	50	90	0	80
AG-569				80	80	90	70	100	0	40	60	0	60
AG-569				40	90	90	70	100	0	50	80	20	80
AG-570				30	40	80	100	70	70	40	50	20	70
AG-570				50	50	100	50	100	60	30	80	20	30
AG-570				30	40	80	100	70	70	40	80	10	30
AG-570				50	50	100	50	100	60	40	50	10	50
AG-571				40	70	60	100	60	70	0	70	5	50
AG-571				20	100	70	40	90	70	0	50	0	40
AG-571				40	70	60	100	60	70	0	70	0	20
AG-571				20	100	70	40	90	70	0	70	5	50
AG-572				90	50	40	100	10	10	0	0	0	0
AG-572				70	60	80	100	5	20	0	0	0	0
AG-572				80	50	70	100	5	40	0	0	0	0
AG-572				80	60	50	90	10	20	0	0	0	0
AG-573				0	0	0	0	0	0	0	0	0	0
AG-573				0	0	0	0	0	0	0	0	0	0
AG-573				0	0	0	0	0	0	0	0	0	0
AG-573				0	0	0	0	0	0	0	0	0	0
AG-574				0	80	0	90	10	0	0	0	70	0
AG-574				0	80	0	90	10	0	0	0	80	0
AG-574				0	80	0	90	10	0	0	0	70	0
AG-574				0	80	0	90	10	0	0	0	80	0
AG-575				20	20	50	90	40	80	50	80	20	70
AG-575				20	30	50	40	100	100	70	60	30	50
AG-575				20	20	50	90	40	80	60	80	30	50
AG-575				20	30	50	40	100	100	60	70	20	60
AG-576				0	0	0	0	0	0	0	0	5	0
AG-576				0	0	0	0	0	0	0	0	10	0
AG-576				0	0	0	0	0	0	0	0	0	0
AG-576				0	0	0	0	0	0	0	0	10	0
AG-577				0	0	0	0	0	5	0	0	0	0
AG-577				0	0	5	0	0	0	0	0	0	0
AG-577				0	0	0	0	0	0	0	0	0	0
AG-577				0	0	5	0	0	5	0	0	0	0
AG-579				0	0	0	0	0	0	0	0	0	0
AG-579				0	0	5	0	0	0	0	0	0	0
AG-579				0	0	0	0	0	0	0	0	0	0
AG-579				0	0	5	0	0	0	0	0	0	0
AG-581				0	5	10	0	5	0	0	0	80	0
AG-581				0	0	5	0	0	0	0	0	30	0
AG-581				0	5	10	0	5	0	0	0	50	0
AG-581				0	0	5	0	0	0	0	0	60	0
AG-582				10	80	80	100	100	80	70	40	0	50
AG-582				5	100	80	100	100	90	60	30	0	60
AG-582				5	80	80	90	80	80	50	20	0	70
AG-582				10	100	80	90	80	90	60	30	0	50
AG-583				0	5	0	0	0	5	0	0	0	0
AG-583				5	0	5	5	0	0	0	0	0	0
AG-583				5	0	0	5	0	0	0	0	0	0
AG-583				0	5	5	0	0	5	0	0	0	0
AG-584				5	30	0	10	0	5	0	0	10	0
AG-584				0	30	0	20	0	0	0	0	5	0
AG-584				0	30	0	30	0	5	0	0	0	0
AG-584				5	30	0	10	0	0	0	0	10	0
AG-585				0	0	80	5	5	10	0	50	20	10
AG-585				0	0	90	20	0	0	0	40	20	10
AG-585				0	0	80	20	5	10	0	50	50	10
AG-585				0	0	90	5	0	0	0	40	50	10
AG-586				0	0	0	0	0	0	0	0	60	0
AG-586				0	0	0	0	0	0	0	0	70	10
AG-586				0	0	0	0	0	0	0	0	60	0
AG-586				0	0	0	0	0	0	0	0	80	0
AG-588				0	0	0	5	0	0	0	0	20	0
AG-588				0	0	0	0	5	0	0	0	50	0
AG-588				5	0	0	5	0	0	0	0	30	0
AG-588				5	0	0	0	5	0	0	0	30	0
AG-589				80	90	80	80	100	100	50	60	50	20
AG-589				100	80	90	90	100	90	50	70	30	50
AG-589				100	100	80	80	100	80	60	80	30	30
AG-589				80	90	90	90	100	90	60	70	50	50
AG-590				0	70	100	90	100	70	30	0	50	20
AG-590				0	70	80	90	100	70	50	0	50	10
AG-590				0	50	80	90	100	70	60	0	60	10
AG-590				0	50	100	90	100	70	60	0	60	20
AG-591				50	0	70	5	30	0	0	0	30	20
AG-591				50	0	80	10	20	0	0	0	50	0
AG-591				80	0	80	10	20	0	0	0	40	0
AG-591				60	0	70	10	20	0	0	0	50	10
AG-592				100	100	100	100	100	100	50	60	50	40
AG-592				100	100	100	100	100	100	60	50	20	20
AG-592				100	100	100	100	100	80	50	60	30	20
AG-592				100	100	100	100	100	80	70	70	40	30
AG-593				70	80	100	100	100	70	40	40	5	40
AG-593				80	80	100	100	100	70	30	30	10	50
AG-593				50	70	100	90	100	70	20	20	20	50
AG-593				70	70	100	90	100	70	40	40	10	40
AG-594				70	100	100	50	80	80	40	40	5	60
AG-594				50	90	100	70	70	70	40	50	10	70
AG-594				80	90	100	70	90	50	40	40	10	60
AG-594				70	100	100	50	80	70	40	60	5	70
AG-595				0	0	0	5	0	0	0	0	5	0
AG-595				0	0	0	0	0	0	0	0	0	0
AG-595				0	0	0	0	0	0	0	0	0	0
AG-595				0	0	0	5	0	0	10	0	10	0
AG-597				0	50	0	100	100	0	10	0	30	0
AG-597				0	50	5	100	100	0	10	0	20	0
AG-597				0	70	10	90	100	0	0	0	10	0
AG-597				0	70	10	90	100	0	0	0	20	0
AG-598				0	80	50	90	100	100	0	0	0	50
AG-598				0	100	50	90	100	100	0	0	10	60
AG-598				0	80	50	70	100	100	0	0	20	70
AG-598				0	100	50	70	100	100	0	0	20	60
AG-600				10	80	0	90	90	0	0	0	20	0
AG-600				5	90	0	90	90	0	0	0	40	0
AG-600				0	90	0	90	90	0	0	0	50	0
AG-600				10	90	0	90	90	0	0	0	30	0
AG-601				0	0	20	5	0	0	0	0	10	0
AG-601				0	0	10	5	0	0	0	0	0	0
AG-601				0	0	10	0	0	0	0	0	0	0
AG-601				0	0	20	0	0	0	0	0	10	0
AG-602				80	0	80	30	0	0	0	0	20	60
AG-602				90	0	90	20	5	0	0	0	40	70
AG-602				90	0	90	20	0	0	0	0	20	50
AG-602				90	0	90	30	10	0	0	0	40	60
AG-606				100	70	100	80	80	90	80	90	40	70
AG-606				100	100	100	70	100	100	80	80	50	80
AG-606				100	100	100	90	100	100	80	80	60	70
AG-606				100	70	100	80	80	90	80	90	50	70
AG-607				90	100	100	100	100	100	70	90	0	80
AG-607				90	100	100	100	100	90	80	80	5	60
AG-607				90	90	100	100	100	100	80	90	5	70
AG-607				90	90	100	100	100	90	70	80	0	70
AG-608				0	0	0	0	0	0	0	0	5	0
AG-608				0	0	0	0	0	0	0	0	0	0
AG-608				0	0	0	0	0	0	0	0	0	0
AG-608				0	0	0	0	0	0	0	0	10	0
AG-609				80	80	80	90	80	20	50	70	0	0
AG-609				80	90	80	90	90	20	60	50	10	0
AG-609				80	90	90	90	80	20	40	70	5	0
AG-609				80	80	80	80	80	80	50	70	10	0
AG-610				0	40	0	70	90	0	0	0	0	90
AG-610				0	50	0	70	70	0	0	0	20	80
AG-610				0	20	0	70	70	5	0	0	5	80
AG-610				0	40	0	70	90	5	0	0	10	90
AG-611				0	0	0	0	0	0	0	10	5	0
AG-611				0	0	5	0	0	0	0	0	10	0
AG-611				0	0	0	0	0	0	0	5	30	0
AG-611				0	0	5	0	0	0	0	10	20	0
AG-612				20	40	100	70	100	70	0	20	50	0
AG-612				10	40	80	60	80	90	0	20	50	0
AG-612				40	20	90	60	80	70	0	10	50	0
AG-612				20	20	90	70	100	90	0	20	60	0
AG-613				0	0	80	0	0	0	0	0	0	0
AG-613				0	0	100	0	0	0	0	0	0	0
AG-613				0	0	100	0	0	0	0	0	0	0
AG-613				0	0	80	0	0	0	0	0	0	0
AG-615				0	40	20	70	70	0	0	0	5	0
AG-615				0	50	5	70	50	5	0	0	20	0
AG-615				0	40	20	70	70	0	0	0	10	0
AG-615				0	50	5	70	50	5	0	0	20	0
AG-617				80	80	60	90	80	40	10	40	60	30
AG-617				70	80	70	90	80	40	10	20	60	20
AG-617				60	80	80	90	70	20	30	30	60	50
AG-617				70	80	80	80	80	80	20	40	60	40
AG-618				0	70	30	70	80	0	0	0	30	0
AG-618				0	80	20	70	100	0	0	0	50	0
AG-618				0	80	30	70	100	0	0	0	50	0
AG-618				0	70	20	70	80	0	0	0	40	0
AG-619				0	60	30	70	100	0	0	0	40	0
AG-619				0	90	10	80	100	0	0	0	50	0
AG-619				0	70	10	70	100	0	0	0	60	0
AG-619				0	70	30	80	100	0	0	0	70	0
AG-620				0	90	20	90	100	0	0	0	20	0
AG-620				0	80	10	90	100	10	0	0	40	0
AG-620				0	90	20	90	100	0	0	0	60	0
AG-620				0	80	10	90	100	10	0	0	40	0
AG-622				10	90	0	90	80	20	0	0	10	60
AG-622				20	80	0	90	90	5	0	0	20	70
AG-622				0	90	0	90	90	20	0	0	5	30
AG-622				20	80	0	90	90	10	0	0	20	60
AG-623				0	90	0	80	90	5	0	0	10	50
AG-623				0	90	0	80	90	10	0	0	20	50
AG-623				0	90	0	80	90	5	0	0	20	40
AG-623				0	90	0	80	90	10	0	0	20	50
AG-624				0	0	10	0	0	0	0	0	5	30
AG-624				0	0	10	0	0	0	0	0	5	50
AG-624				0	0	10	0	0	0	0	0	0	20
AG-624				0	0	10	0	0	0	0	0	10	40
AG-627				60	80	80	90	80	20	20	60	30	70
AG-627				50	80	80	90	80	40	40	80	50	60
AG-627				80	80	90	90	60	20	50	80	20	70
AG-627				70	80	80	90	80	60	50	60	40	70
AG-629				0	80	5	90	100	100	0	0	40	10
AG-629				0	70	10	90	100	100	0	0	40	20
AG-629				0	80	10	90	100	100	0	0	30	30
AG-629				0	70	5	90	100	100	0	0	50	20
AG-630				30	0	20	20	60	0	0	0	10	0
AG-630				10	0	40	30	50	0	0	0	0	0
AG-630				20	0	10	10	40	0	0	0	0	0
AG-630				20	0	20	20	60	0	0	0	5	0
AG-632				0	30	10	30	70	0	0	0	0	0
AG-632				0	90	5	30	40	5	0	0	0	0
AG-632				0	50	5	20	40	0	0	0	0	0
AG-632				0	60	10	20	70	5	0	0	0	0
AG-638				0	70	5	70	80	100	0	0	40	60
AG-638				0	40	5	60	100	100	0	0	30	50
AG-638				0	20	5	50	70	100	0	0	50	50
AG-638				0	40	5	60	80	100	0	0	0	60
AG-639				0	40	10	80	70	80	0	0	10	70
AG-639				0	50	10	80	80	90	0	0	40	60
AG-639				0	40	10	70	80	80	0	0	50	50
AG-639				0	50	10	70	90	100	0	0	40	60
AG-648				0	50	0	30	80	0	0	0	60	0
AG-648				0	40	0	30	70	0	0	0	70	0
AG-648				0	20	5	20	80	0	0	0	40	0
AG-648				0	40	5	20	70	0	0	0	50	0
AG-653				20	0	40	50	0	0	0	0	10	0
AG-653				10	0	50	60	0	0	0	0	10	0
AG-653				5	0	40	20	0	0	0	0	5	0
AG-653				10	0	50	60	0	0	0	0	10	0
AG-654				10	10	40	50	20	10	80	0	50	80
AG-654				20	30	20	20	10	50	90	0	60	80
AG-654				20	50	50	70	20	30	80	0	20	80
AG-654				10	30	40	50	10	20	80	0	50	80
AG-656				0	0	5	5	5	0	0	0	5	0
AG-656				0	0	0	5	10	0	0	0	0	0
AG-656				0	0	0	0	5	0	0	0	0	0
AG-656				0	0	5	0	10	0	0	0	10	0
AG-657				80	50	80	90	90	20	40	60	70	30
AG-657				90	40	80	90	90	40	30	40	50	50
AG-657				80	70	80	90	90	20	30	60	30	20
AG-657				80	60	80	90	90	20	40	50	60	40
AG-658				0	80	0	90	100	80	0	0	20	50
AG-658				0	80	0	100	100	100	0	0	10	70
AG-658				0	90	0	80	100	80	0	0	30	80
AG-658				0	90	0	90	100	100	0	0	20	60
AG-659				0	0	5	0	0	0	0	0	5	0
AG-659				0	0	0	0	0	0	0	0	10	0
AG-659				0	0	5	0	0	0	0	0	0	0
AG-659				0	0	0	0	0	0	0	0	10	0
AG-663				0	0	0	5	5	5	0	0	10	0
AG-663				0	0	0	0	5	5	0	0	10	0
AG-663				0	0	0	0	5	5	0	0	5	0
AG-663				0	0	0	5	5	5	0	0	20	0
AG-665				0	50	5	50	70	0	0	0	50	0
AG-665				0	70	0	60	70	0	0	0	20	0
AG-665				0	50	5	50	70	0	0	0	60	0
AG-665				0	70	0	60	70	0	0	0	40	0
AG-666				0	50	0	80	90	90	0	0	50	70
AG-666				0	50	0	90	100	90	0	0	30	70
AG-666				0	50	0	80	100	80	0	0	70	60
AG-666				0	50	0	90	90	80	0	0	40	60
AG-667				0	100	0	70	100	40	0	0	40	80
AG-667				0	70	5	80	40	20	0	0	40	80
AG-667				0	80	5	80	50	30	0	0	40	80
AG-667				0	80	0	70	60	30	0	0	50	90
AG-668				5	10	5	0	5	0	0	0	10	0
AG-668				5	0	0	5	5	0	0	0	0	0
AG-668				5	10	5	0	5	0	0	0	0	0
AG-668				5	0	0	5	5	0	0	0	10	0
AG-670				90	80	80	80	90	50	70	70	20	60
AG-670				80	80	90	90	90	50	60	90	40	60
AG-670				80	80	80	80	90	20	50	70	60	80
AG-670				80	80	80	80	80	60	50	80	40	70
AG-671				0	70	5	70	90	60	0	0	20	40
AG-671				0	70	5	70	90	60	0	0	5	50
AG-671				0	70	5	70	90	60	0	0	10	50
AG-671				0	70	5	70	90	60	0	0	10	50
AG-673				30	10	30	60	50	10	30	10	20	60
AG-673				30	40	20	80	10	10	50	5	20	50
AG-673				30	50	30	70	30	0	20	40	40	60
AG-673				30	30	20	70	30	0	40	20	30	70
AG-675				0	0	30	0	5	0	0	50	0	0
AG-675				0	0	40	0	5	0	0	20	0	0
AG-675				0	0	40	0	5	0	0	20	0	0
AG-675				0	0	30	0	5	0	0	50	0	0
AG-676				90	90	80	90	90	20	50	40	20	40
AG-676				90	80	90	90	90	10	50	30	10	50
AG-676				90	90	80	90	90	5	20	50	20	50
AG-676				90	90	90	90	90	20	30	50	10	60
AG-678				0	70	0	50	30	0	0	0	5	0
AG-678				0	60	0	80	50	0	0	0	0	0
AG-678				0	40	0	80	20	0	0	0	0	0
AG-678				0	50	0	60	60	0	0	0	10	0
AG-717				20	50	80	70	70	40	60	80	100	60
AG-717				30	60	70	70	70	50	80	90	90	70
AG-717				20	50	80	70	70	40	80	70	100	70
AG-717				30	60	70	70	70	50	80	100	100	70
AG-718				80	80	90	90	90	70	60	80	20	50
AG-718				80	80	90	90	50	60	50	90	60	50
AG-718				80	80	90	90	70	50	70	70	60	60
AG-718				80	80	90	90	80	60	60	80	40	60
AG-719				40	10	10	30	20	10	80	80	100	30
AG-719				40	10	10	30	20	10	70	90	100	20
AG-719				40	10	10	30	20	10	70	80	100	30
AG-719				40	10	10	30	20	10	70	80	100	20
AG-720				20	70	40	50	80	20	80	60	50	70
AG-720				40	100	40	50	70	90	60	80	80	80
AG-720				40	90	30	50	80	80	80	80	50	70
AG-720				20	90	30	50	70	60	60	60	70	80
AG-721				0	30	0	90	80	60	0	0	60	20
AG-721				0	30	0	70	90	80	0	0	70	40
AG-721				0	20	0	80	60	30	0	0	50	20
AG-721				0	20	0	80	80	60	0	0	60	40
AG-722				10	0	0	40	0	40	0	0	80	0
AG-722				10	0	5	30	0	20	0	0	90	0
AG-722				10	0	0	50	0	50	0	0	80	0
AG-722				10	0	5	40	0	40	0	0	90	0
AG-723				0	0	80	10	0	0	0	0	0	0
AG-723				0	0	40	5	0	0	0	0	0	0
AG-723				0	0	70	0	0	0	0	0	0	0
AG-723				0	0	60	5	0	0	0	0	0	0
AG-724				0	100	0	80	60	50	0	0	50	50
AG-724				0	90	0	80	90	40	0	0	40	50
AG-724				0	100	0	80	60	50	0	0	60	40
AG-724				0	90	0	80	90	40	0	0	60	40
AG-725				0	0	100	0	0	0	0	0	0	0
AG-725				0	0	100	0	0	0	0	0	0	0
AG-725				0	5	100	0	0	0	0	0	0	0
AG-725				0	5	100	0	0	0	0	0	0	0
AG-726				80	80	90	90	90	60	60	70	50	70
AG-726				90	90	90	90	90	60	50	60	50	80
AG-726				80	90	90	90	90	70	40	40	40	80
AG-726				80	90	90	90	90	60	50	60	40	70
AG-727				40	100	20	10	80	50	70	80	50	70
AG-727				50	80	5	20	60	50	50	90	50	80
AG-727				40	100	20	10	80	50	50	90	50	80
AG-727				50	80	5	20	60	50	70	80	50	70
AG-728				70	70	30	90	80	40	80	80	50	80
AG-728				60	50	50	80	50	20	90	80	60	80
AG-728				40	50	50	80	50	70	80	80	50	80
AG-728				60	70	30	90	80	40	80	80	50	80
AG-729				0	30	0	80	60	5	0	0	40	0
AG-729				0	0	0	90	80	0	0	0	10	0
AG-729				0	20	0	80	50	0	0	0	20	0
AG-729				0	10	0	80	80	0	0	0	30	0
AG-730				0	5	100	5	0	5	0	0	0	0
AG-730				0	0	60	5	0	0	0	0	0	0
AG-730				0	5	100	5	0	5	0	0	0	0
AG-730				0	0	60	5	0	0	0	0	0	0
AG-731				0	0	0	5	5	0	0	0	0	0
AG-731				0	0	0	0	5	0	0	0	0	0
AG-731				0	0	0	5	5	0	0	0	0	0
AG-731				0	0	0	0	5	0	0	0	0	0
AG-732				0	0	10	20	0	0	0	0	0	0
AG-732				0	10	0	20	0	0	0	0	0	0
AG-732				0	0	0	20	0	0	0	0	10	0
AG-732				0	10	10	20	0	0	0	0	10	0
AG-733				80	50	70	40	80	0	20	60	20	10
AG-733				90	70	80	50	50	0	10	20	20	20
AG-733				80	60	80	70	70	0	5	50	0	30
AG-733				80	80	80	60	80	0	20	30	10	20
AG-734				0	0	0	0	0	0	0	0	10	0
AG-734				0	0	0	0	0	0	0	0	0	0
AG-734				0	0	0	0	0	0	0	0	0	0
AG-734				0	0	0	0	0	0	0	0	10	0
AG-736				40	30	30	60	60	5	60	80	50	40
AG-736				50	70	90	70	90	10	60	80	10	50
AG-736				10	80	30	40	10	20	70	60	30	40
AG-736				30	60	50	60	50	10	70	60	40	50
AG-737				0	30	0	40	80	10	0	0	20	20
AG-737				0	40	0	40	80	40	0	0	50	20
AG-737				0	60	0	10	20	80	0	0	40	20
AG-737				0	40	0	10	60	50	0	0	40	20
AG-738				10	50	50	30	70	10	40	60	40	30
AG-738				20	30	30	30	40	30	20	70	50	30
AG-738				5	30	20	20	50	10	50	50	40	20
AG-738				10	50	30	20	50	30	40	60	50	30
AG-739				0	70	0	10	40	10	0	0	30	20
AG-739				0	60	0	30	60	20	0	0	40	10
AG-739				0	70	0	30	70	10	0	0	20	5
AG-739				0	60	0	10	60	20	0	0	20	20
AG-740				40	80	60	80	100	30	70	70	50	60
AG-740				40	70	100	100	80	70	80	60	50	80
AG-740				20	70	90	70	100	50	60	50	50	80
AG-740				20	80	80	80	80	50	70	60	50	60
AG-741				0	50	0	90	90	0	0	0	30	0
AG-741				0	70	0	100	80	0	0	0	20	0
AG-741				0	80	5	100	100	0	0	0	50	0
AG-741				0	70	5	90	90	0	0	0	30	0
AG-742				5	70	0	80	60	0	0	0	10	0
AG-742				5	70	0	90	70	0	0	0	20	0
AG-742				10	80	0	90	80	0	0	0	10	0
AG-742				10	80	0	80	60	0	0	0	20	0
AG-747				60	50	60	20	100	70	30	50	1	10
AG-747				100	90	100	10	70	50	30	60	50	10
AG-747				70	80	70	70	80	40	20	50	0	20
AG-747				80	70	80	30	80	50	20	20	40	10
AG-750				90	80	90	90	90	80	70	70	20	50
AG-750				90	90	80	90	80	70	60	80	30	50
AG-750				90	90	90	90	80	80	50	80	30	60
AG-750				90	80	80	90	90	80	70	80	20	60
AG-751				80	80	80	90	90	70	70	80	40	50
AG-751				90	80	80	90	80	70	60	80	50	40
AG-751				80	80	80	90	90	80	50	80	30	50
AG-751				80	80	80	80	80	80	70	80	50	50
AG-754				90	90	90	90	90	60	40	60	0	40
AG-754				90	90	90	90	90	70	40	50	0	30
AG-754				90	80	90	90	90	80	50	60	0	20
AG-754				90	90	90	90	90	90	50	60	0	20
AG-755				70	20	90	80	100	40	30	80	40	10
AG-755				70	20	90	80	100	40	50	70	20	0
AG-755				70	20	90	80	100	40	50	60	30	0
AG-755				70	20	90	80	100	40	30	80	40	10
AG-756				0	80	0	40	20	5	0	0	50	0
AG-756				0	70	0	40	10	0	0	0	50	0
AG-756				0	80	0	40	20	5	0	0	50	0
AG-756				0	70	0	40	10	0	0	0	60	0
AG-757				90	80	90	90	70	60	70	60	20	0
AG-757				80	90	90	90	80	50	70	50	5	0
AG-757				90	80	80	90	80	50	50	60	10	0
AG-757				90	90	90	90	90	70	60	50	20	0
AG-758				90	90	80	80	50	60	10	50	5	0
AG-758				90	60	90	90	70	70	20	70	0	10
AG-758				90	80	80	90	80	50	10	20	0	10
AG-758				90	90	90	90	60	70	20	60	10	10
AG-759				0	80	0	60	60	10	0	0	30	50
AG-759				0	100	0	50	40	60	0	0	40	60
AG-759				0	50	0	60	100	40	0	0	30	70
AG-759				0	80	0	60	70	40	0	0	40	50
AG-760				0	0	0	5	20	0	0	0	0	10
AG-760				0	0	0	0	10	0	0	0	0	5
AG-760				0	0	0	0	20	0	0	0	0	5
AG-760				0	0	0	5	10	0	0	0	0	10
AG-761				0	60	0	40	50	0	0	0	60	20
AG-761				0	50	0	40	50	0	0	0	50	20
AG-761				0	60	0	40	50	0	0	0	50	30
AG-761				0	50	0	40	50	0	0	0	60	30
AG-762				0	60	0	50	70	50	0	0	30	40
AG-762				0	50	0	90	100	40	0	0	20	50
AG-762				0	30	0	80	100	40	0	0	20	10
AG-762				0	50	0	70	70	40	0	0	30	40
AG-763				0	60	0	70	80	0	0	0	50	0
AG-763				0	80	0	70	100	0	0	0	60	0
AG-763				0	60	0	70	80	0	0	0	50	0
AG-763				0	80	0	70	100	0	0	0	60	0
AG-764				10	20	20	60	0	30	0	0	0	0
AG-764				20	10	40	70	20	20	0	0	0	0
AG-764				5	10	60	60	10	0	0	0	0	0
AG-764				20	10	50	60	20	10	0	0	0	0
AG-765				50	50	80	80	80	90	60	30	40	0
AG-765				30	50	70	70	100	90	40	50	50	0
AG-765				30	50	40	100	80	80	70	20	50	0
AG-765				50	50	60	80	100	80	50	40	40	0
AG-766				70	60	70	80	60	80	50	80	5	20
AG-766				80	60	20	70	70	50	40	80	20	30
AG-766				30	30	40	70	60	30	40	80	20	20
AG-766				60	30	40	80	70	50	50	80	10	30
AG-767				20	0	10	30	60	5	20	60	30	10
AG-767				20	0	10	30	60	5	10	70	20	5
AG-767				20	0	10	20	50	0	10	30	40	10
AG-767				20	0	10	20	50	0	20	60	40	20
AG-768				0	70	0	80	70	70	10	1	100	60
AG-768				0	90	0	80	80	70	10	10	90	70
AG-768				0	70	0	80	70	70	10	10	90	70
AG-768				0	90	0	80	80	70	1	10	90	70
AG-769				90	90	10	100	80	90	NA	NA	NA	NA
AG-769				90	100	20	80	70	90	NA	NA	NA	NA
AG-769				90	90	10	100	80	90	NA	NA	NA	NA
AG-769				90	100	20	80	70	90	NA	NA	NA	NA
AG-770				0	0	100	0	0	0	0	0	0	0
AG-770				0	0	100	5	0	0	0	0	0	0
AG-770				0	0	60	5	5	0	0	0	0	0
AG-770				0	0	60	0	5	0	0	0	0	0
AG-771				50	30	50	50	80	20	10	30	10	0
AG-771				30	20	40	40	70	10	20	20	30	0
AG-771				50	30	50	50	80	20	10	60	20	10
AG-771				30	20	40	40	70	10	10	40	20	10
AG-772				5	90	0	80	60	0	0	0	50	5
AG-772				5	100	0	80	40	0	0	0	30	0
AG-772				5	90	0	70	50	0	0	0	50	10
AG-772				5	100	0	70	50	0	0	0	40	10
AG-773				40	50	30	30	60	40	70	80	50	20
AG-773				30	30	20	20	80	30	50	80	40	30
AG-773				40	50	30	30	60	40	50	80	50	10
AG-773				30	30	20	20	80	30	70	80	40	30
AG-774				100	90	80	90	100	100	80	90	60	60
AG-774				100	90	80	100	100	100	80	90	70	70
AG-774				100	90	80	90	100	100	80	80	50	70
AG-774				100	90	80	100	100	100	80	90	60	70
AG-775				100	90	80	90	100	100	90	90	70	40
AG-775				100	90	80	90	100	100	90	80	60	60
AG-775				100	90	80	90	100	100	90	80	10	80
AG-775				100	90	80	90	100	100	90	80	50	70
AG-776				5	0	0	60	5	0	0	0	50	0
AG-776				10	0	0	70	10	0	0	0	40	0
AG-776				0	0	0	50	20	0	0	0	30	0
AG-776				0	0	0	60	20	0	0	0	40	0
AG-777				50	80	80	90	90	20	80	80	30	80
AG-777				80	90	80	90	80	10	60	70	20	40
AG-777				50	80	90	90	70	20	60	70	10	40
AG-777				60	80	90	90	80	20	80	80	40	80
AG-778				0	0	0	0	0	0	0	0	0	0
AG-778				0	0	0	0	0	0	0	0	0	0
AG-778				0	0	0	0	0	0	0	0	5	0
AG-778				0	0	0	0	0	0	0	0	5	0
AG-779				70	80	70	5	20	70	50	80	50	10
AG-779				50	90	20	5	20	20	80	80	20	20
AG-779				50	90	30	50	10	20	70	70	20	5
AG-779				80	80	30	40	80	90	80	80	50	20
AG-780				90	90	70	80	90	90	50	60	40	20
AG-780				90	80	80	100	70	80	40	80	60	10
AG-780				50	30	90	90	60	50	50	80	40	20
AG-780				50	70	80	90	70	70	50	70	50	10
AG-781				90	80	90	90	90	80	70	90	70	10
AG-781				80	80	100	80	100	90	80	90	30	40
AG-781				80	80	80	90	100	70	80	90	40	50
AG-781				90	80	90	80	90	80	70	90	50	50
AG-782				100	100	30	70	90	100	60	90	50	60
AG-782				100	100	70	80	90	100	80	90	60	50
AG-782				100	100	70	80	70	100	90	90	20	50
AG-782				100	100	30	70	70	100	80	90	40	60
AG-784				20	70	80	10	20	5	50	20	10	0
AG-784				40	80	20	30	30	0	60	40	5	0
AG-784				20	70	80	10	20	5	70	20	20	0
AG-784				40	80	20	30	30	0	50	40	20	0
Andiast_1878D	Andiast 1878D	46.7852	9.11258	20	100	100	100	100	80	80	100	100	90
Andiast_1878D	Andiast 1878D			20	100	100	100	90	80	80	100	100	80
Andiast_1878D	Andiast 1878D			20	100	100	70	100	80	90	100	100	80
Andiast_1878D	Andiast 1878D			20	100	100	70	90	80	80	100	100	90
Arbaz_878A	Arbaz 878A	46.2715	7.3798	90	80	100	80	100	90	50	90	20	40
Arbaz_878A	Arbaz 878A			90	90	100	90	100	90	30	90	40	40
Arbaz_878A	Arbaz 878A			100	80	100	80	100	90	80	90	10	40
Arbaz_878A	Arbaz 878A			100	90	100	90	100	90	60	90	20	40
Becka	Becka			90	70	90	80	90	70	30	50	10	30
Becka	Becka			90	70	80	70	100	60	20	40	5	40
Becka	Becka			100	100	100	100	80	80	40	20	10	50
Becka	Becka			90	100	100	60	70	80	30	40	20	40
Bitsch_1003E	Bitsch 1003E	46.336	8.01374	100	90	80	100	100	90	50	90	20	30
Bitsch_1003E	Bitsch 1003E			100	50	70	90	100	90	60	90	10	20
Bitsch_1003E	Bitsch 1003E			90	70	100	90	80	90	40	90	0	40
Bitsch_1003E	Bitsch 1003E			100	100	100	80	90	70	50	90	10	40
Bitsch_984D	Bitsch 984D	46.336	8.01374	100	90	80	100	100	90	60	90	50	50
Bitsch_984D	Bitsch 984D			100	70	100	100	100	90	50	90	60	40
Bitsch_984D	Bitsch 984D			100	60	90	100	100	90	60	90	40	50
Bitsch_984D	Bitsch 984D			100	100	100	80	100	100	60	90	50	40
Bourgeois	Bourgeois			70	30	70	90	90	90	80	90	30	40
Bourgeois	Bourgeois			90	100	100	100	100	100	80	80	40	20
Bourgeois	Bourgeois			90	100	100	100	90	100	90	80	50	40
Bourgeois	Bourgeois			90	100	100	100	90	100	90	80	50	20
Boval_74594	Boval 74594			100	100	100	70	80	80	50	50	0	10
Boval_74594	Boval 74594			100	100	100	80	80	50	50	80	0	10
Boval_74594	Boval 74594			100	100	100	70	90	50	40	70	0	20
Boval_74594	Boval 74594			100	100	100	90	90	80	50	70	0	20
Chermignon_910D	Chermignon 910D	46.2859	7.47881	100	80	100	100	90	100	90	90	30	60
Chermignon_910D	Chermignon 910D			100	80	100	90	100	100	80	90	10	60
Chermignon_910D	Chermignon 910D			100	100	100	80	100	100	90	90	5	70
Chermignon_910D	Chermignon 910D			100	100	100	90	80	90	80	90	20	70
Chermignon_917_Bb	Chermignon 917 Bb	46.2859	7.47881	100	80	100	90	100	80	90	80	40	80
Chermignon_917_Bb	Chermignon 917 Bb			100	80	100	90	100	90	80	80	30	80
Chermignon_917_Bb	Chermignon 917 Bb			100	100	100	100	80	100	90	90	20	60
Chermignon_917_Bb	Chermignon 917 Bb			100	100	100	100	90	100	80	90	40	80
Grimentz_243A	Grimentz 243A	46.1779	7.57761	100	5	100	0	5	0	0	0	10	60
Grimentz_243A	Grimentz 243A			100	5	100	5	0	0	0	0	10	60
Grimentz_243A	Grimentz 243A			100	10	100	5	0	0	0	0	0	50
Grimentz_243A	Grimentz 243A			100	0	100	0	0	5	0	0	20	60
Iserables_1145D	Iserables 1145D	46.1641	7.24277	100	0	100	0	5	0	0	60	60	50
Iserables_1145D	Iserables 1145D			100	0	90	5	0	0	0	40	60	60
Iserables_1145D	Iserables 1145D			100	0	90	5	0	0	0	50	40	50
Iserables_1145D	Iserables 1145D			100	0	100	5	0	0	0	50	50	50
Iserables_77A	Iserables 77A	46.1641	7.24277	100	80	100	100	100	100	50	80	60	40
Iserables_77A	Iserables 77A			90	60	100	100	90	90	60	90	60	30
Iserables_77A	Iserables 77A			100	70	100	100	90	90	50	80	70	40
Iserables_77A	Iserables 77A			90	100	100	100	100	100	60	80	70	40
AG-337	La Punt 2088A	46.5771	9.91899	80	100	90	90	80	70	50	80	50	30
AG-337	La Punt 2088A			80	100	90	100	100	70	50	90	50	50
AG-337	La Punt 2088A			80	100	90	90	80	70	60	90	60	50
AG-337	La Punt 2088A			100	100	100	100	100	20	60	90	60	50
Les_Agettes_1099D	Les Agettes 1099D	46.2091	7.37531	60	70	90	90	90	80	50	70	20	30
Les_Agettes_1099D	Les Agettes 1099D			100	100	100	100	100	100	50	80	20	40
Les_Agettes_1099D	Les Agettes 1099D			60	70	90	90	90	80	60	90	30	50
Les_Agettes_1099D	Les Agettes 1099D			100	100	100	100	100	100	70	70	40	50
Les_Hauderes_1247A	Les Hauderes 1247A	46.0799	7.5088	10	100	100	100	80	100	30	90	10	80
Les_Hauderes_1247A	Les Hauderes 1247A			20	100	100	100	80	100	30	90	20	70
Les_Hauderes_1247A	Les Hauderes 1247A			30	100	100	100	80	100	50	90	10	60
Les_Hauderes_1247A	Les Hauderes 1247A			70	100	100	80	100	100	30	90	20	80
AG-358	M. C. Hybr. 315			100	40	80	100	100	90	50	80	40	20
AG-358	M. C. Hybr. 315			100	40	100	100	100	100	50	80	30	10
AG-358	M. C. Hybr. 315			90	40	90	100	70	90	80	80	40	20
AG-358	M. C. Hybr. 315			80	100	100	100	90	100	60	80	50	20
Saviese_853A	Saviese 853A	46.2504	7.35135	100	100	70	90	90	50	50	50	10	20
Saviese_853A	Saviese 853A			60	60	80	80	70	80	20	60	20	40
Saviese_853A	Saviese 853A			70	70	60	60	80	70	30	40	10	20
Saviese_853A	Saviese 853A			70	100	100	100	70	100	30	50	20	40
AG-210	Saviese 862A	46.2504	7.35135	100	0	100	0	0	0	0	0	100	80
AG-210	Saviese 862A			100	0	100	0	0	0	1	0	100	90
AG-210	Saviese 862A			100	0	100	0	0	0	30	0	100	80
AG-210	Saviese 862A			100	0	100	0	0	5	0	0	100	90
Saviese_862C	Saviese 862C	46.2504	7.35135	90	70	90	70	60	20	50	60	10	10
Saviese_862C	Saviese 862C			90	80	80	80	90	40	60	70	20	20
Saviese_862C	Saviese 862C			100	100	100	100	100	100	70	60	10	10
Saviese_862C	Saviese 862C			100	100	100	100	80	100	80	70	5	10
StJean_1271B	St Jean 1271B	46.1984	7.58468	100	10	100	5	10	5	0	0	5	80
StJean_1271B	St Jean 1271B			100	10	100	5	0	5	0	0	5	80
StJean_1271B	St Jean 1271B			100	5	100	5	0	5	0	0	5	80
StJean_1271B	St Jean 1271B			50	0	100	0	0	5	0	0	5	80
Visp_381A	Visp 381A	46.29	7.87664	100	100	100	100	100	100	60	90	50	50
Visp_381A	Visp 381A			100	100	100	90	100	100	50	70	40	80
Visp_381A	Visp 381A			100	100	100	90	90	100	60	70	50	60
Visp_381A	Visp 381A			100	100	100	80	100	100	50	80	60	70
Visperterminen 647Ba	Visperterminen 647Ba	46.2602	7.90088	90	100	70	60	80	90	20	50	10	5
Visperterminen 647Ba	Visperterminen 647Ba			100	100	70	80	70	100	30	80	20	10
Visperterminen 647Ba	Visperterminen 647Ba			90	100	60	90	50	90	40	70	30	20
Visperterminen 647Ba	Visperterminen 647Ba			100	100	60	70	70	100	30	60	20	20
Visperterminen_639B	Visperterminen 639B	46.2602	7.90088	50	50	30	80	0	70	80	50	20	70
Visperterminen_639B	Visperterminen 639B			100	40	70	80	90	70	60	60	30	70
Visperterminen_639B	Visperterminen 639B			100	100	100	100	100	100	50	50	20	60
Visperterminen_639B	Visperterminen 639B			100	100	100	100	100	100	70	60	30	70
AG-748				NA	NA	NA	NA	NA	NA	NA	NA	NA	NA
AG-748				NA	NA	NA	NA	NA	NA	NA	NA	NA	NA
AG-748				NA	NA	NA	NA	NA	NA	NA	NA	NA	NA
AG-748				NA	NA	NA	NA	NA	NA	NA	NA	NA	NA
AG-753				NA	NA	NA	NA	NA	NA	NA	NA	NA	NA
AG-753				NA	NA	NA	NA	NA	NA	NA	NA	NA	NA
AG-753				NA	NA	NA	NA	NA	NA	NA	NA	NA	NA
AG-753				NA	NA	NA	NA	NA	NA	NA	NA	NA	NA
AG-328	Sarrayer 602C	46.0624	7.24923	NA	NA	NA	NA	NA	NA	NA	NA	NA	NA
AG-328	Sarrayer 602C			NA	NA	NA	NA	NA	NA	NA	NA	NA	NA
AG-328	Sarrayer 602C			NA	NA	NA	NA	NA	NA	NA	NA	NA	NA
AG-328	Sarrayer 602C			NA	NA	NA	NA	NA	NA	NA	NA	NA	NA
AG-389	P.Goy 33			NA	NA	NA	NA	NA	NA	NA	NA	NA	NA
AG-389	P.Goy 33			NA	NA	NA	NA	NA	NA	NA	NA	NA	NA
AG-389	P.Goy 33			NA	NA	NA	NA	NA	NA	NA	NA	NA	NA
AG-389	P.Goy 33			NA	NA	NA	NA	NA	NA	NA	NA	NA	NA
AG-426	Schmitten 2091C	46.8578	7.24991	NA	NA	NA	NA	NA	NA	NA	NA	NA	NA
AG-426	Schmitten 2091C			NA	NA	NA	NA	NA	NA	NA	NA	NA	NA
AG-426	Schmitten 2091C			NA	NA	NA	NA	NA	NA	NA	NA	NA	NA
AG-426	Schmitten 2091C			NA	NA	NA	NA	NA	NA	NA	NA	NA	NA
AG-449	Randa 1352B	46.1013	7.78218	NA	NA	NA	NA	NA	NA	NA	NA	NA	NA
AG-449	Randa 1352B			NA	NA	NA	NA	NA	NA	NA	NA	NA	NA
AG-449	Randa 1352B			NA	NA	NA	NA	NA	NA	NA	NA	NA	NA
AG-449	Randa 1352B			NA	NA	NA	NA	NA	NA	NA	NA	NA	NA
AG-521				NA	NA	NA	NA	NA	NA	NA	NA	NA	NA
AG-521				NA	NA	NA	NA	NA	NA	NA	NA	NA	NA
AG-521				NA	NA	NA	NA	NA	NA	NA	NA	NA	NA
AG-521				NA	NA	NA	NA	NA	NA	NA	NA	NA	NA
AG-539				NA	NA	NA	NA	NA	NA	NA	NA	NA	NA
AG-539				NA	NA	NA	NA	NA	NA	NA	NA	NA	NA
AG-539				NA	NA	NA	NA	NA	NA	NA	NA	NA	NA
AG-539				NA	NA	NA	NA	NA	NA	NA	NA	NA	NA
AG-540				NA	NA	NA	NA	NA	NA	NA	NA	NA	NA
AG-540				NA	NA	NA	NA	NA	NA	NA	NA	NA	NA
AG-540				NA	NA	NA	NA	NA	NA	NA	NA	NA	NA
AG-540				NA	NA	NA	NA	NA	NA	NA	NA	NA	NA
AG-783				NA	NA	NA	NA	NA	NA	NA	NA	NA	NA
AG-783				NA	NA	NA	NA	NA	NA	NA	NA	NA	NA
AG-783				NA	NA	NA	NA	NA	NA	NA	NA	NA	NA
[truncated: 1 more rows]

## Sheet: Table S2
	number of k-mers			5% threshold
	Ci_1	Ci_2	C1_3	Ci_1	Ci_2	C1_3
CHE_96224	5966	2001	1029	8.3619	7.89284	7.85241
CHE_97251	34611	11532	5194	9.01121	8.38497	7.99322
IRN_GOR5	9642	2837	1507	8.67355	7.99186	7.75556
GRB_JIW2	35480	11483	5085	8.6779	8.56622	8.27188
KAZ_1b	42618	12806	5785	8.09884	8.10266	7.60494
THUN12	39075	1306	5702	8.46668	8.08786	7.8719
ARG_4.2	20538	6592	3006	8.70456	7.95896	7.64551
JPN_Chikara	28478	8393	3970	8.30421	8.17819	7.71388
POL_3	0	0	0	8.51936	7.79037	8.56929
TUR_1C	5431	1819	1029	8.47063	7.8269	7.86668

## Sheet: Table S3
accessionsname	RawReadCount
AG-775	1496122
AG-776	1360823
AG-777	1386229
AG-779	1472256
AG-780	1264669
AG-781	1377197
AG-782	1340505
AG-783	1456291
AG-353	1657568
AG-354	1550753
AG-389	1503149
AG-390	1483465
AG-392	1503870
AG-393	1478861
AG-394	1472536
AG-395	1677545
AG-397	1633224
AG-399	1377207
AG-401	1474362
AG-406	1572116
AG-407	1351531
AG-409	1440534
AG-410	1471465
AG-411	1596576
AG-415	1227448
AG-416	1456790
AG-418	1527904
AG-419	1347856
AG-427	1526656
AG-428	1519887
AG-429	1385087
AG-430	1607789
AG-431	1389922
AG-432	1624352
AG-434	1530743
AG-435	1406165
AG-436	1483856
AG-437	1487330
AG-438	1483493
AG-439	1447157
AG-446	1470722
AG-447	1505185
AG-448	1420662
AG-449	1499378
AG-450	1242779
AG-451	1504634
AG-452	1277913
AG-453	1455412
AG-455	1547565
AG-456	1612170
AG-457	1454017
AG-458	1437548
AG-459	1505833
AG-460	1604721
AG-461	1569768
AG-462	1587226
AG-463	1522827
AG-464	1364986
AG-465	1423590
AG-466	1428366
AG-467	1415238
AG-468	1380121
AG-469	1590604
AG-470	1565308
AG-471	1543742
AG-472	1416389
AG-473	1470647
AG-474	1501301
AG-475	1382504
AG-476	1564054
AG-477	1505048
AG-478	1565927
AG-479	1496913
AG-480	1573077
AG-481	1397296
AG-482	1318987
AG-483	1565031
AG-484	1376985
AG-485	1296003
AG-486	1552152
AG-487	1530504
AG-488	1347038
AG-489	1389217
AG-490	1400253
AG-491	1385508
AG-492	1483884
AG-493	1579587
AG-494	1628085
AG-495	1602580
AG-496	1570967
AG-497	1518622
AG-498	1631532
AG-499	1507293
AG-501	1577049
AG-507	1524487
AG-508	1542751
AG-509	1671099
AG-512	1461286
AG-513	1477144
AG-515	1540446
AG-518	1496592
AG-520	1527109
AG-521	1554462
AG-522	1495363
AG-523	1420705
AG-524	1480454
AG-525	1510357
AG-527	1662644
AG-529	1196854
AG-530	1454586
AG-539	1474755
AG-542	1560429
AG-548	1611626
AG-549	1486816
AG-550	1361461
AG-551	1529487
AG-552	1561187
AG-553	1357075
AG-554	1628746
AG-557	1501024
AG-558	1463767
AG-565	1583631
AG-576	1427431
AG-577	1565860
AG-579	1296751
AG-581	1309170
AG-582	1460375
AG-583	1573506
AG-584	1459179
AG-585	1623456
AG-586	1470526
AG-588	1555802
AG-589	1506884
AG-594	1412121
AG-595	1360529
AG-601	1314698
AG-608	1362611
AG-611	1568882
AG-613	1471566
AG-720	1398070
AG-755	1460947
AG-756	1480403
AG-770	1565494
AG-771	1534364
AG-772	1546785
AG-773	1553727
AG-778	1550630
AG-784	1529925
AG-200	1528347
AG-202	1409474
AG-203	1490185
AG-204	1392017
AG-205	1345970
AG-206	1642964
AG-207	1406869
AG-208	1575754
AG-209	1328373
AG-210	1366153
AG-211	1558909
AG-212	1553875
AG-213	1370152
AG-214	1317552
AG-215	1446204
AG-216	1374319
AG-217	1705061
AG-218	1539375
AG-219	1565300
AG-220	1471930
AG-221	1533089
AG-222	1516898
AG-223	1578863
AG-224	1637839
AG-225	1427973
AG-227	1552443
AG-228	1541227
AG-229	1460037
AG-230	1553185
AG-231	1602010
AG-232	1613249
AG-233	1594411
AG-234	1469279
AG-235	1421839
AG-236	1578558
AG-237	1501835
AG-238	1379955
AG-239	1652378
AG-240	1623730
AG-241	1409495
AG-242	1515985
AG-243	1661144
AG-244	1367542
AG-245	1511701
AG-246	1493674
AG-247	1409106
AG-248	1443104
AG-249	1492336
AG-250	1307821
AG-251	1213322
AG-252	1271514
AG-253	1307623
AG-254	1215019
AG-257	1179792
AG-258	1340278
AG-259	1225848
AG-260	1185915
AG-261	1278080
AG-262	1204958
AG-264	1399279
AG-265	1278325
AG-266	1192479
AG-267	1223653
AG-268	1234028
AG-269	1361089
AG-270	1122294
AG-271	1210910
AG-272	1251198
AG-273	1198466
AG-274	1344883
AG-275	1251658
AG-276	1270744
AG-277	1134469
AG-278	1185406
AG-279	1250805
AG-281	1242379
AG-282	1231345
AG-283	1150291
AG-284	1236270
AG-285	1179802
AG-286	1189996
AG-288	1064101
AG-289	1181249
AG-290	1156818
AG-291	1225959
AG-292	1163345
AG-293	1233273
AG-294	1275365
AG-295	1095225
AG-298	1174257
AG-299	1229336
AG-300	1380286
AG-301	1161377
AG-302	1045449
AG-303	1244136
AG-304	1085979
AG-305	1151156
AG-306	1208090
AG-307	1096526
AG-309	1117609
AG-310	1235502
AG-311	1218008
AG-312	1185032
AG-313	1257021
AG-314	1245937
AG-315	1266434
AG-316	1165320
AG-317	1226629
AG-318	1272122
AG-319	1101307
AG-320	1296241
AG-321	1294073
AG-322	1313300
AG-323	1321165
AG-324	1335942
AG-325	1323299
AG-326	1340274
AG-327	1317836
AG-328	1163226
AG-329	1285034
AG-330	1207392
AG-331	1196216
AG-332	1229584
AG-333	1259724
AG-334	1327508
AG-335	1202812
AG-336	1242253
AG-337	1332026
AG-338	1315743
AG-339	1243673
AG-340	1220044
AG-341	1258174
AG-342	1259937
AG-343	1183609
AG-344	1132896
AG-345	1088418
AG-346	1167792
AG-347	1152206
AG-348	1096556
AG-349	1201796
AG-350	1252023
AG-351	1486865
AG-352	1396684
AG-355	1530555
AG-356	1517843
AG-357	1335124
AG-358	1341469
AG-359	1375950
AG-360	1633060
AG-361	1530989
AG-363	1460280
AG-364	1541944
AG-365	1637317
AG-366	1595129
AG-367	1524293
AG-368	1542430
AG-369	1588389
AG-370	1301601
AG-371	1421830
AG-372	1348732
AG-373	1266010
AG-374	1645580
AG-375	1565579
AG-376	1511324
AG-377	1544223
AG-378	1573007
AG-379	1495064
AG-380	1516941
AG-381	1375525
AG-382	1376002
AG-383	1484346
AG-384	1564040
AG-385	1564282
AG-386	1402001
AG-387	1448238
AG-388	1398270
AG-396	1421710
AG-398	1530469
AG-400	1226602
AG-402	1411038
AG-403	1589092
AG-404	1440020
AG-405	1499396
AG-412	1617611
AG-413	1434165
AG-414	1420754
AG-417	1479882
AG-420	1513822
AG-421	1484074
AG-422	1501911
AG-423	1497805
AG-424	1498036
AG-425	1433635
AG-426	1432824
AG-500	1427705
AG-503	1513283
AG-504	1524833
AG-505	1555618
AG-506	1497793
AG-510	1370664
AG-511	1321554
AG-514	1594756
AG-516	1460987
AG-517	1539928
AG-519	1388395
AG-526	1452713
AG-528	1460753
AG-531	1583127
AG-532	1431373
AG-533	1582669
AG-534	1557616
AG-535	1345410
AG-536	1458831
AG-537	1525543
AG-538	1471841
AG-540	1381911
AG-541	1477054
AG-543	1512853
AG-544	1479896
AG-545	1595608
AG-546	1420065
AG-547	1522198
AG-555	1581901
AG-556	1568792
AG-559	1605581
AG-560	1481746
AG-561	1502820
AG-562	1571828
AG-563	1459650
AG-564	1504680
AG-566	1540176
AG-567	1530657
AG-568	1423920
AG-569	1502936
AG-570	1340528
AG-571	1359923
AG-572	1555899
AG-573	1432843
AG-574	1588025
AG-575	1353644
AG-590	1471874
AG-591	1667899
AG-592	1569259
AG-593	1457162
AG-597	1370443
AG-598	1533140
AG-600	1511750
AG-606	1367756
AG-607	1654403
AG-609	1591136
AG-610	1569459
AG-612	1520698
AG-615	1479878
AG-617	1427259
AG-618	1483341
AG-619	1396001
AG-620	1396536
AG-622	1398235
AG-623	1595126
AG-624	1538250
AG-627	1464507
AG-629	1439373
AG-630	1419170
AG-632	1457957
AG-638	1530940
AG-639	1536567
AG-648	1616802
AG-653	1510991
AG-654	1570894
AG-656	1477726
AG-657	1523350
AG-658	1499689
AG-659	1441132
AG-663	1551462
AG-665	1546400
AG-666	1584476
AG-667	1515552
AG-668	1485937
AG-670	1541140
AG-671	1503645
AG-673	1550643
AG-675	1577379
AG-676	1425714
AG-678	1479051
AG-717	1480125
AG-718	1314664
AG-719	1353552
AG-721	1596069
AG-722	1600951
AG-723	1587463
AG-724	1594684
AG-725	1510638
AG-726	1473729
AG-727	1347460
AG-728	1588713
AG-729	1468129
AG-730	1547166
AG-731	1551369
AG-732	1566398
AG-733	1554682
AG-734	1591830
AG-736	1447732
AG-737	1565866
AG-738	1477844
AG-739	1530486
AG-740	1572774
AG-741	1495487
AG-742	1307705
AG-747	1379527
AG-748	1501100
AG-750	1463349
AG-751	1439828
AG-753	1553890
AG-754	1581915
AG-757	1385024
AG-758	1520063
AG-759	1616923
AG-760	1413223
AG-761	1462901
AG-762	1328101
AG-763	1619593
AG-764	1604419
AG-765	1408713
AG-766	1291800
AG-767	1370242
AG-768	1440469
AG-769	1511683
AG-479	1221780
AG-480	1209838
AG-481	1150464
AG-482	1162125
AG-483	1158784
AG-484	1171424
AG-485	1124318
AG-486	1182904
AG-228	1314966
AG-229	1171424
AG-230	1137159
AG-232	1288040
AG-233	1139042
AG-234	1224538
AG-235	1177668
AG-337	1153643
AG-338	1114698
AG-339	1132369
AG-340	1098110
AG-341	1095380
AG-342	1047022
AG-343	1184098
AG-344	1085934
AG-563	1162355
AG-564	1221850
AG-566	1058973
AG-567	1162884
AG-568	1122860
AG-570	1351413
AG-571	1391137
AG-572	1395771
AG-573	1345476
AG-574	1394639
AG-575	1316523
AG-590	1231121
AG-591	1489783

## Sheet: Table S4
Name	Pm_gene	Rep	CHE_96224	IRN_GOR5	KAZ_1b	THUN12	JPN_CHIKA	TUR_1c	POL_3	GRB_JIW2	CHE_97251	ARG_4-2
5-BIL29	Pm36	1	0	0	0	5	0	0	5	0	0	0
5-BIL29	Pm36	2	0	0	0	0	0	0	10	0	0	0
5-BIL29	Pm36	3	0	0	0	5	0	0	15	0	0	0
5-BIL29	Pm36	4	0	0	0	0	0	0	20	0	0	0
Amigo	Pm17	1	0	0	40	20	0	30	5	0	0	0
Amigo	Pm17	2	0	0	30	40	0	20	20	0	0	0
Amigo	Pm17	3	0	0	10	10	0	10	10	0	0	0
Amigo	Pm17	4	0	0	60	20	0	30	10	0	0	0
Arina_LrFor	unknown	1	1	80	80	50	70	70	90	0	0	10
Arina_LrFor	unknown	2	10	80	70	60	80	90	90	0	10	0
Arina_LrFor	unknown	3	10	80	90	40	100	90	90	0	10	10
Arina_LrFor	unknown	4	1	80	80	50	80	80	90	20	10	0
Aristide	Pm3g	1	90	100	90	80	80	90	90	60	30	80
Aristide	Pm3g	2	90	100	90	90	90	90	90	50	20	60
Aristide	Pm3g	3	90	100	90	80	90	90	90	50	30	70
Aristide	Pm3g	4	90	100	90	90	90	90	90	60	50	70
Asosan/8*CC	Pm3a	1	0	100	0	5	20	30	20	0	0	0
Asosan/8*CC	Pm3a	2	0	100	1	0	5	40	5	0	0	0
Asosan/8*CC	Pm3a	3	0	100	0	5	0	40	20	0	0	0
Asosan/8*CC	Pm3a	4	0	100	5	0	10	70	30	0	0	0
Axminster/8*CC	Pm1a	1	90	100	0	0	0	40	90	0	0	0
Axminster/8*CC	Pm1a	2	80	100	0	0	0	60	90	0	0	5
Axminster/8*CC	Pm1a	3	80	100	0	0	0	50	90	0	0	0
Axminster/8*CC	Pm1a	4	80	100	0	0	0	40	90	0	0	0
Baj	unknown	1	70	100	70	30	60	70	90	40	60	NA
Baj	unknown	2	70	100	70	30	60	70	90	50	50	NA
Baj	unknown	3	70	100	70	30	60	70	90	40	20	NA
Baj	unknown	4	70	100	70	30	60	70	90	50	40	NA
Cadenza	unknown	1	0	0	0	0	0	0	0	0	0	0
Cadenza	unknown	2	0	0	0	0	0	0	0	0	0	0
Cadenza	unknown	3	0	0	0	0	0	0	0	0	0	0
Cadenza	unknown	4	0	0	0	0	0	0	0	0	0	0
Chancellor	unknown	1	70	100	90	90	90	40	100	90	70	60
Chancellor	unknown	2	80	100	80	90	90	50	100	80	60	40
Chancellor	unknown	3	80	100	90	90	90	60	100	90	50	50
Chancellor	unknown	4	80	100	90	90	90	50	100	70	80	60
ChineseSpring	unknown	1	80	100	100	80	100	100	90	60	70	100
ChineseSpring	unknown	2	80	100	100	80	100	90	90	70	20	80
ChineseSpring	unknown	3	80	100	100	80	100	90	90	80	40	80
ChineseSpring	unknown	4	80	100	100	80	100	100	90	70	30	90
Chul/8*CC	Pm3b	1	0	100	0	0	0	0	60	0	0	40
Chul/8*CC	Pm3b	2	0	100	0	0	0	0	0	0	0	20
Chul/8*CC	Pm3b	3	0	100	0	0	0	0	10	0	0	40
Chul/8*CC	Pm3b	4	0	100	0	0	0	0	0	0	0	20
Claire	unknown	1	0	0	100	0	0	0	90	20	70	0
Claire	unknown	2	0	0	100	0	0	0	90	30	50	0
Claire	unknown	3	0	0	100	0	0	0	90	20	70	0
Claire	unknown	4	0	0	100	0	0	0	90	40	50	0
Coker 747	Pm6	1	50	100	90	90	50	0	90	30	0	20
Coker 747	Pm6	2	60	100	90	90	60	0	90	0	0	20
Coker 747	Pm6	3	60	100	90	90	70	0	90	0	0	10
Coker 747	Pm6	4	50	100	90	90	60	0	90	10	0	40
DH2	Pm21	1	50	40	30	0	0	90	0	0	20	0
DH2	Pm21	2	50	40	30	0	0	90	0	0	0	0
DH2	Pm21	3	50	40	30	0	0	90	0	0	20	0
DH2	Pm21	4	50	40	30	0	0	90	0	0	10	0
Fed*4/Ulka	Pm2a	1	0	0	90	90	0	80	90	90	70	0
Fed*4/Ulka	Pm2a	2	0	0	90	90	0	80	90	80	80	0
Fed*4/Ulka	Pm2a	3	0	0	80	90	0	90	90	70	90	0
Fed*4/Ulka	Pm2a	4	0	0	90	90	0	90	90	70	80	0
Federation	unknown	1	70	100	80	90	80	50	100	70	60	70
Federation	unknown	2	80	100	90	80	70	40	100	60	50	80
Federation	unknown	3	80	100	90	80	70	50	100	60	60	60
Federation	unknown	4	80	100	90	0	70	40	100	70	50	70
Federation*8/W804	Pm4b	1	20	0	90	0	0	0	90	80	60	0
Federation*8/W804	Pm4b	2	5	0	90	0	0	0	90	60	70	0
Federation*8/W804	Pm4b	3	0	0	90	0	0	0	90	70	50	0
Federation*8/W804	Pm4b	4	5	0	90	0	0	0	90	80	50	0
Fielder	unknown	1	100	100	100	100	100	70	70	60	80	100
Fielder	unknown	2	100	100	100	100	100	100	90	70	80	100
Fielder	unknown	3	100	100	100	100	100	80	90	80	70	100
Fielder	unknown	4	100	100	100	100	100	90	80	80	70	100
Frisal	unknown	1	0	100	90	100	90	80	80	50	0	70
Frisal	unknown	2	0	100	90	100	60	90	90	60	0	70
Frisal	unknown	3	0	100	90	100	60	90	90	60	0	60
Frisal	unknown	4	0	100	90	100	90	90	90	7	0	50
Hope/*CC	Pm5a	1	0	100	50	50	70	20	60	20	0	60
Hope/*CC	Pm5a	2	0	100	30	50	70	80	70	10	0	50
Hope/*CC	Pm5a	3	0	100	50	70	80	30	60	0	0	40
Hope/*CC	Pm5a	4	0	100	50	50	90	70	70	40	0	50
I5	Pm5d	1	0	100	0	80	90	0	90	20	60	20
I5	Pm5d	2	0	100	0	80	90	0	90	30	0	5
I5	Pm5d	3	0	100	0	80	90	0	90	50	80	0
I5	Pm5d	4	0	100	0	80	90	0	90	20	0	0
Jagger	unknown	1	70	100	100	90	100	90	90	70	80	80
Jagger	unknown	2	100	100	100	90	100	70	80	80	80	90
Jagger	unknown	3	90	100	100	100	100	90	80	80	80	90
Jagger	unknown	4	100	100	100	100	100	70	90	90	80	80
Julius	unknown	1	90	100	100	70	30	20	90	70	10	80
Julius	unknown	2	90	100	100	70	50	10	90	60	10	70
Julius	unknown	3	90	100	100	70	40	20	90	70	10	70
Julius	unknown	4	90	100	100	70	50	10	90	20	10	70
Kavkaz	Pm8	1	90	100	70	90	0	90	90	40	70	40
Kavkaz	Pm8	2	90	100	60	90	0	90	90	80	60	50
Kavkaz	Pm8	3	90	100	70	90	0	90	90	70	70	60
Kavkaz	Pm8	4	90	100	60	90	0	90	90	70	70	50
Khapli/8*CC	Pm4a	1	0	0	90	70	40	0	90	70	50	0
Khapli/8*CC	Pm4a	2	0	0	90	80	60	0	90	80	60	0
Khapli/8*CC	Pm4a	3	0	0	90	70	50	0	90	80	50	0
Khapli/8*CC	Pm4a	4	0	0	90	80	50	0	90	70	50	0
Khapli/8*CC/8*Fed	Pm4a	1	0	0	90	5	0	0	90	90	60	0
Khapli/8*CC/8*Fed	Pm4a	2	0	0	90	5	0	0	90	80	70	0
Khapli/8*CC/8*Fed	Pm4a	3	0	0	90	10	0	0	90	90	50	0
Khapli/8*CC/8*Fed	Pm4a	4	0	0	90	5	0	0	90	80	70	0
Kolibri	Pm3d	1	0	80	40	10	30	70	30	0	0	0
Kolibri	Pm3d	2	0	80	40	5	10	60	5	0	0	0
Kolibri	Pm3d	3	0	90	80	10	20	50	5	0	0	0
Kolibri	Pm3d	4	0	80	60	10	10	40	0	0	0	0
Kormoran	Pm5b	1	90	100	90	60	90	90	90	80	80	10
Kormoran	Pm5b	2	0	100	90	60	90	90	90	70	50	20
Kormoran	Pm5b	3	80	100	90	70	90	90	90	70	80	5
Kormoran	Pm5b	4	0	100	90	70	90	90	90	80	50	10
Kronos	unknown	1	NA	NA	NA	NA	NA	NA	90	30	80	NA
Kronos	unknown	2	NA	NA	NA	NA	NA	NA	90	40	80	NA
Kronos	unknown	3	NA	NA	NA	NA	NA	NA	90	50	80	NA
Kronos	unknown	4	NA	NA	NA	NA	NA	NA	90	40	80	NA
Lancer	unknown	1	20	20	20	20	0	10	80	20	0	NA
Lancer	unknown	2	10	10	20	10	1	0	90	50	0	NA
Lancer	unknown	3	10	30	20	30	10	1	90	50	10	NA
Lancer	unknown	4	20	20	20	20	1	1	80	20	5	NA
Landmark	unknown	1	60	100	100	60	100	100	80	70	40	100
Landmark	unknown	2	90	100	100	60	100	100	90	60	50	100
Landmark	unknown	3	30	100	100	50	100	90	90	70	60	100
Landmark	unknown	4	60	100	100	50	100	90	80	60	50	100
M.Amber/8*CC	Pm3f	1	0	100	70	80	90	80	90	20	0	70
M.Amber/8*CC	Pm3f	2	0	100	80	80	70	90	90	30	0	50
M.Amber/8*CC	Pm3f	3	0	100	90	90	80	90	90	40	0	70
M.Amber/8*CC	Pm3f	4	0	100	90	90	90	90	90	30	0	70
Mace	unknown	1	80	90	80	1	10	80	90	40	40	70
Mace	unknown	2	50	100	100	0	20	60	90	50	60	70
Mace	unknown	3	70	90	80	10	20	80	90	40	40	70
Mace	unknown	4	60	100	100	0	20	60	90	30	50	100
N14	Pm9	1	90	100	90	90	90	70	90	60	70	60
N14	Pm9	2	90	100	90	90	90	60	90	50	60	80
N14	Pm9	3	90	100	90	90	90	90	90	20	70	70
N14	Pm9	4	90	100	90	90	90	80	90	70	80	60
NCA5	Pm25	1	0	20	50	80	0	5	70	0	0	0
NCA5	Pm25	2	0	60	30	70	0	10	70	10	0	0
NCA5	Pm25	3	0	50	30	70	0	20	60	5	0	0
NCA5	Pm25	4	0	50	50	80	0	10	70	10	0	0
Norin61	unknown	1	70	100	100	70	100	80	90	50	70	100
Norin61	unknown	2	80	100	90	80	100	90	80	50	50	100
Norin61	unknown	3	90	90	70	90	100	70	80	50	80	100
Norin61	unknown	4	80	90	80	100	100	80	70	40	80	100
Paragon	unknown	1	100	90	80	90	100	80	60	70	70	80
Paragon	unknown	2	100	100	80	90	80	100	70	60	80	40
Paragon	unknown	3	100	90	100	80	100	90	90	30	60	90
Paragon	unknown	4	100	100	100	70	80	90	80	30	80	40
PI628024	Pm63	1	0	30	0	0	0	0	0	0	0	0
PI628024	Pm63	2	0	60	0	0	0	0	0	0	0	0
PI628024	Pm63	3	0	50	0	0	0	0	0	0	0	0
PI628024	Pm63	4	0	70	0	0	0	0	0	0	0	0
Pm13	Pm13	1	0	0	0	0	0	0	0	0	0	0
Pm13	Pm13	2	0	0	0	0	0	0	0	0	0	0
Pm13	Pm13	3	0	0	0	0	0	0	0	0	0	0
Pm13	Pm13	4	0	0	0	0	0	0	0	0	0	0
Pm16	Pm16	1	0	1	0	0	0	60	90	0	0	0
Pm16	Pm16	2	0	10	0	0	0	70	80	0	0	0
Pm16	Pm16	3	0	1	0	0	0	80	80	0	0	0
Pm16	Pm16	4	0	1	0	0	0	60	80	0	0	0
Pm19	Pm19	1	90	70	50	90	40	50	90	20	0	60
Pm19	Pm19	2	70	80	80	80	80	50	90	10	20	50
Pm19	Pm19	3	70	80	70	90	60	60	90	10	10	60
Pm19	Pm19	4	80	60	80	80	40	60	90	10	10	70
Pm1b	Pm1b	1	0	100	0	0	0	50	90	0	0	0
Pm1b	Pm1b	2	0	100	0	0	0	60	80	0	0	0
Pm1b	Pm1b	3	0	100	0	0	0	70	80	0	0	0
Pm1b	Pm1b	4	0	100	0	0	0	50	90	0	0	0
Pm1c	Pm1c	1	0	100	0	0	0	0	90	30	0	20
Pm1c	Pm1c	2	0	100	20	0	0	0	90	10	0	20
Pm1c	Pm1c	3	0	100	30	0	0	0	90	10	0	20
Pm1c	Pm1c	4	0	100	20	0	0	0	90	10	0	20
Pm1d	Pm1d	1	90	100	0	5	0	50	80	0	0	0
Pm1d	Pm1d	2	90	100	0	10	0	80	90	0	0	0
Pm1d	Pm1d	3	80	100	0	5	0	80	90	0	0	0
Pm1d	Pm1d	4	80	100	0	10	0	60	90	0	0	0
Pm1e	Pm1e	1	90	100	0	5	0	70	80	0	0	0
Pm1e	Pm1e	2	90	100	0	5	0	80	70	0	0	0
Pm1e	Pm1e	3	90	100	0	5	0	80	70	0	0	0
Pm1e	Pm1e	4	90	100	0	10	0	90	60	0	0	5
Pm24	Pm24	1	40	0	0	0	0	0	10	0	40	0
Pm24	Pm24	2	0	0	0	80	0	0	10	40	5	0
Pm24	Pm24	3	0	0	0	0	0	10	30	10	0	0
Pm24	Pm24	4	0	0	40	0	0	10	20	10	40	0
Pm29	Pm29	1	70	50	80	70	30	40	90	20	0	70
Pm29	Pm29	2	60	50	70	80	50	60	80	20	0	70
Pm29	Pm29	3	70	60	80	80	30	70	90	40	0	60
Pm29	Pm29	4	50	70	60	80	30	80	40	20	0	60
Pm32	Pm32	1	0	0	20	90	0	10	90	40	50	0
Pm32	Pm32	2	0	0	40	90	0	20	90	50	60	0
Pm32	Pm32	3	0	0	40	90	0	30	80	60	70	0
Pm32	Pm32	4	0	0	50	90	0	40	90	60	40	0
Pm43	Pm43	1	0	0	90	0	0	0	90	80	70	0
Pm43	Pm43	2	0	0	90	0	0	0	90	80	70	0
Pm43	Pm43	3	0	0	90	0	0	0	90	90	80	0
Pm43	Pm43	4	0	0	90	0	0	0	90	90	80	0
Renan	unknown	1	0	0	80	0	1	1	90	40	60	1
Renan	unknown	2	0	0	100	0	0	0	80	40	50	0
Renan	unknown	3	0	1	100	0	1	1	90	40	40	10
Renan	unknown	4	0	0	100	0	0	0	90	30	70	10
Robigus	unknown	1	0	0	1	0	0	10	0	0	0	0
Robigus	unknown	2	0	0	1	0	0	10	0	0	0	0
Robigus	unknown	3	0	0	0	0	0	20	0	0	0	0
Robigus	unknown	4	0	0	1	0	0	20	0	0	0	0
Sonora/8*CC	Pm3c	1	0	100	80	70	80	90	90	60	0	70
Sonora/8*CC	Pm3c	2	0	100	50	80	80	90	90	50	0	70
Sonora/8*CC	Pm3c	3	0	100	60	60	80	90	80	60	0	70
Sonora/8*CC	Pm3c	4	0	100	70	50	80	90	80	70	0	60
Stanley	unknown	1	80	100	90	80	80	20	100	40	50	80
Stanley	unknown	2	10	100	80	70	80	10	90	50	60	90
Stanley	unknown	3	80	100	80	80	80	20	90	50	50	80
Stanley	unknown	4	100	100	80	70	80	10	100	60	50	90
SYMattis	unknown	1	0	0	80	0	0	0	100	40	60	0
SYMattis	unknown	2	0	0	70	0	0	0	100	40	40	0
SYMattis	unknown	3	0	0	90	0	0	0	100	30	50	0
SYMattis	unknown	4	0	0	80	0	0	0	100	20	70	0
Tam W-104	Pm20	1	90	100	90	90	80	90	80	20	40	100
Tam W-104	Pm20	2	90	100	90	90	90	90	90	30	50	100
Tam W-104	Pm20	3	90	100	90	90	90	80	80	20	50	90
Tam W-104	Pm20	4	90	100	90	90	80	90	90	40	60	100
TAM-107	Pm17	1	0	5	90	20	0	10	20	10	0	0
TAM-107	Pm17	2	0	10	90	50	0	60	20	20	0	10
TAM-107	Pm17	3	10	20	90	20	0	20	90	10	0	20
TAM-107	Pm17	4	0	5	90	30	10	20	10	20	0	5
Transec	Pm7	1	90	100	90	90	80	50	90	80	0	0
Transec	Pm7	2	90	100	60	90	90	40	90	60	0	50
Transec	Pm7	3	90	100	70	90	90	60	90	30	20	60
Transec	Pm7	4	90	100	80	90	80	50	90	20	40	40
Ulka/8*CC	Pm2a	1	0	0	80	90	0	50	90	80	50	0
Ulka/8*CC	Pm2a	2	0	0	90	80	0	50	90	70	70	0
Ulka/8*CC	Pm2a	3	0	0	90	80	0	40	90	80	50	0
Ulka/8*CC	Pm2a	4	0	0	90	80	0	80	90	80	40	0
W150	Pm3e	1	5	80	40	40	50	40	80	0	0	30
W150	Pm3e	2	10	70	60	50	40	50	70	0	0	20
W150	Pm3e	3	5	80	50	60	50	40	70	0	0	20
W150	Pm3e	4	20	70	70	70	50	30	70	0	0	30
Weebil	unknown	1	100	90	80	90	70	20	100	70	80	50
Weebil	unknown	2	70	60	80	90	80	30	90	70	70	100
Weebil	unknown	3	100	90	80	90	70	20	90	60	70	100
Weebil	unknown	4	70	60	80	90	80	30	90	50	70	80
Wembley	Pm12	1	0	0	0	0	0	70	90	0	0	0
Wembley	Pm12	2	0	0	0	0	0	80	90	0	0	0
Wembley	Pm12	3	0	0	0	0	0	90	90	0	0	0
Wembley	Pm12	4	0	0	0	0	0	80	90	0	0	0
WHM1N	Pm18	1	0	20	20	0	0	0	90	10	0	40
WHM1N	Pm18	2	0	40	30	0	0	5	90	20	0	40
WHM1N	Pm18	3	0	30	20	0	0	5	90	10	0	20
WHM1N	Pm18	4	0	50	30	0	0	10	90	10	0	60

## Sheet: Table S5
Genome name	Full name	Link to genome fasta
Triticum spelta	Triticum_spelta.PGSBv2.0.dna.toplevel	https://plants.ensembl.org/Triticum_spelta/Info/Index
Aegilops tauschii	Aegilops_tauschii.Aet_v4.0.dna.toplevel	https://plants.ensembl.org/Aegilops_tauschii/Info/Index
Triticum turgidum	Triticum_turgidum.Svevo.v1.dna.toplevel	https://plants.ensembl.org/Triticum_turgidum/Info/Index
Triticum urartu	Triticum_urartu.IGDB.dna.toplevel	https://plants.ensembl.org/Triticum_urartu/Info/Index
Mace	Triticum_aestivum_mace.PGSBv2.1.dna.toplevel	https://plants.ensembl.org/Triticum_aestivum_mace/Info/Index
Lancer	Triticum_aestivum_lancer.PGSBv2.1.dna.toplevel	https://plants.ensembl.org/Triticum_aestivum_lancer/Info/Index
CS	Genome_Triticum_aestivum.IWGSC.dna.toplevel	https://plants.ensembl.org/Triticum_aestivum/Info/Index
Julius	Triticum_aestivum_julius.PGSBv2.1.dna.toplevel	https://plants.ensembl.org/Triticum_aestivum_julius/Info/Index
Jagger	Triticum_aestivum_jagger.PGSBv2.1.dna.toplevel	https://plants.ensembl.org/Triticum_aestivum_jagger/Info/Index
Landmark	Triticum_aestivum_landmark.PGSBv2.1.dna.toplevel	https://plants.ensembl.org/Triticum_aestivum_landmark/Info/Index
SY Mattis	Triticum_aestivum_mattis.PGSBv2.1.dna.toplevel	https://plants.ensembl.org/Triticum_aestivum_mattis/Info/Index
Norin 61	Triticum_aestivum_norin61.PGSBv2.1.dna.toplevel	https://plants.ensembl.org/Triticum_aestivum_norin61/Info/Index
Renan	Triticum_aestivum_renan.Triticum_aestivum_Renan_v2.1.dna.toplevel	https://plants.ensembl.org/Triticum_aestivum_renan/Info/Index
Stanley	Triticum_aestivum_stanley.PGSBv2.2.dna.toplevel	https://plants.ensembl.org/Triticum_aestivum_stanley/Info/Index

## Sheet: Table S6
Chromosomes	start	end
	ARG_4.2 start	ARG_4.2 end
Taes_SYMattis_v1_1_chr1A	482720001	482720163
Taes_SYMattis_v1_1_chr2A	782150595	789294763
Taes_SYMattis_v1_1_chr2B	764343784	768627715
Taes_SYMattis_v1_1_chr3D	603872064	603872256
Taes_SYMattis_v1_1_chr5D	45373833	45442372
Taes_SYMattis_v1_1_chr6A	149172560	149172801
aes_SYMattis_v1_1_chr6A	208870204	208870332
Taes_SYMattis_v1_1_chr7A	721749969	735397120
Taes_SYMattis_v1_1_chr7D	621786558	634281611
	CHE_96224 start	CHE_96224 end
Taes_SYMattis_v1_1_chr2A	779883089	789294763
Taes_SYMattis_v1_1_chr5D	44842302	50222582
	CHE_97251 start	CHE_97251 end
Taes_SYMattis_v1_1_chr1A	482720001	482720163
Taes_SYMattis_v1_1_chr2B	764343784	765346298
Taes_SYMattis_v1_1_chr3D	603872064	605661916
Taes_SYMattis_v1_1_chr6A	149172560	149172801
Taes_SYMattis_v1_1_chr6A	208870204	208870332
Taes_SYMattis_v1_1_chr6D	290273182	290274720
Taes_SYMattis_v1_1_chr7A	721749969	735397120
Taes_SYMattis_v1_1_chr7D	621786558	634281611
	GRB_JIW2 start	GRB_JIW2 end
Taes_SYMattis_v1_1_chr1A	482720001	482720163
Taes_SYMattis_v1_1_chr2B	764343784	768627715
Taes_SYMattis_v1_1_chr3D	603872064	603872256
Taes_SYMattis_v1_1_chr6A	149172560	149172801
Taes_SYMattis_v1_1_chr6D	290273182	290274720
Taes_SYMattis_v1_1_chr7A	721749969	735397120
Taes_SYMattis_v1_1_chr7D	621786558	634281611
	IRN_GOR5 start	IRN_GOR5 end
Taes_SYMattis_v1_1_chr2A	779883089	789294763
Taes_SYMattis_v1_1_chr2D	653023225	653403242
Taes_SYMattis_v1_1_chr5D	44842302	50222582
	JPN.Chikara start	JPN.Chikara end
Taes_SYMattis_v1_1_chr1A	482720001	482720163
Taes_SYMattis_v1_1_chr2A	782150595	789294763
Taes_SYMattis_v1_1_chr2B	764343784	768627715
Taes_SYMattis_v1_1_chr3D	603872064	603872256
Taes_SYMattis_v1_1_chr5D	45094748	45744670
Taes_SYMattis_v1_1_chr5D	80563259	86209101
Taes_SYMattis_v1_1_chr6A	149172560	149172801
Taes_SYMattis_v1_1_chr6D	290273182	290274720
Taes_SYMattis_v1_1_chr7A	721749969	735397120
Taes_SYMattis_v1_1_chr7D	621786558	634281611
	KAZ_1b start	KAZ_1b end
Taes_SYMattis_v1_1_chr1A	482720001	482720163
Taes_SYMattis_v1_1_chr2B	764343784	765346298
Taes_SYMattis_v1_1_chr3D	603872064	603872256
Taes_SYMattis_v1_1_chr6A	149172560	149172801
Taes_SYMattis_v1_1_chr6D	290273182	290274720
Taes_SYMattis_v1_1_chr7A	721749969	735397120
Taes_SYMattis_v1_1_chr7D	621786558	634281611
	THUN12 start	THUN12 end
Taes_SYMattis_v1_1_chr1A	482720001	482720163
Taes_SYMattis_v1_1_chr2A	779883089	789294763
Taes_SYMattis_v1_1_chr2B	764343784	765346298
Taes_SYMattis_v1_1_chr2D	653023225	653403242
Taes_SYMattis_v1_1_chr3D	603872064	603872256
Taes_SYMattis_v1_1_chr6A	149172560	149172801
Taes_SYMattis_v1_1_chr6D	290273182	290274720
Taes_SYMattis_v1_1_chr7A	721749969	735397120
Taes_SYMattis_v1_1_chr7D	621786558	634281611
	TUR_1C start	TUR_1C end
Taes_SYMattis_v1_1_chr2A	779883089	789294763

## Sheet: Table S7
Loci	1D:457542802:487358294			2A:12176227:14065546			2A:761328890:764913658			2B:691281944:691282026			2B:767915298:767915471			4A:72961115:72961116			5D:43397222:47852596			5D:286963178:287010998			7A:722180496:736565570
Isolates
CHE_96224
CHE_97251
IRN_GOR5
GRB_JIW2
KAZ_1b
THUN12
TUR_1C
ARG_4_2
JPN_CHIKA
POL_3
			Presence of an associated region detected using k-mers
			Presence of an associated region detected using SNPs derived from DarTseq
			Presence of an associated region detected using SNPs from chip

## Sheet: Table S8
Pm1a	7A	717179300	733267996
Pm2a	5D	40919172	46974772
Pm2b	5D	40919172	46974772
Pm3a	1A	306708	12377308
Pm4b	2A	760000000	790000000
Pm5a	7B	716504058	716511804
Pm6	2B	707987645	722628991
Pm7	4B
Pm8	1B	5548609	7524409
Pm9	7A	717179300	733267996
Pm10	1D
Pm11	6B
Pm12	6B
Pm13	3B
Pm14	6B
Pm15	7D
Pm16	4A
Pm17	1A	306708	12377308
Pm19	7D	631068212	637123812
Pm20	6B
Pm21	6A	94805959	94804622
Pm24a	1D
Pm24b	1D
Pm25	1A	306708	12377308
Pm26	2B
Pm27	6B
Pm28	1B	610940301	615710501
Pm29	7D	631068212	637123812
Pm30	5B
Pm32	1B
Pm33	2B	707987645	722628991
Pm34	5D
Pm35	5D
Pm36	5B	647102735	651872935
Pm37	7A	717179300	733267996
Pm38	7D
Pm39	1B	610940301	615710501
Pm40	7B	68921370	73691570
Pm41	3B	667372099	672142299
	3B	701911458	706681658
Pm42	2B
Pm43	2D
Pm44	3A
Pm45	6D
Pm46	5D	40919172	46974772
Pm47	7B	68921370	73691570
Pm49	2B
Pm50	2A
Pm51	2B	707987645	722628991
Pm52	2B	707987645	722628991
Pm53	5B	647102735	651872935
Pm54	6B
Pm55	5A	40919172	46974772
Pm56	6A
Pm57	2B	707987645	722628991
Pm58	2D
Pm59	7A	717179300	733267996
Pm60	7A	717179300	733267996
Pm61	4A
Pm62	2B	707987645	722628991
Pm63	2B	707987645	722628991
Pm64	2B	707987645	722628991
Pm65	2A
Pm66	4B
Pm67
